# Supplementary material for: Imputing causality and clonal dynamics from single-cell transcriptomics in paroxysmal nocturnal hemoglobinuria
Source: Leukemia. 2026 Apr 22;40(7):1368–80. doi: 10.1038/s41375-026-02914-5 (PMC13323074; doi:10.1038/s41375-026-02914-5)
Supplement: Supplementary file 2 — Supplementary Tables [file 41375_2026_2914_MOESM2_ESM.xlsx]

## Sheet: Table S1
	Supplementary Table 1. Metrics summary of scRNA-seq.
	Sample ID	PNH/HD	Estimated number of cells (exon only)	Mean reads per cell (exon only)	Fraction reads in cells (exon only)	Estimated number of cells	Mean reads per cell	Median genes per cell	Number of reads	Valid barcodes	Sequencing saturation	Q30 bases in barcode	Q30 bases in RNA read	Q30 bases in UMI	Reads mapped to genome	Reads mapped confidently to genome	Reads mapped confidently to intergenic regions	Reads mapped confidently to intronic regions	Reads mapped confidently to exonic regions	Reads mapped confidently to transcriptome	Reads mapped antisense to gene	Fraction reads in cells	Total genes detected	Median UMI counts per cell
	Sample 1	PNH3 GPI(-) CD34+ cell	2103	9649	0.881	2169	9356	2142	20293067	0.979	0.203	0.955	0.925	0.952	0.976	0.942	0.04	0.137	0.764	0.832	0.046	0.891	20289	5172
	Sample 2	PNH3 GPI(+) CD34+ cell	19992	1003	0.728	30586	656	257	20071887	0.976	0.11	0.953	0.93	0.95	0.977	0.944	0.032	0.176	0.736	0.827	0.062	0.874	20779	341
	Sample 3	PNH3 GPI(-) Lin+ cell	9176	2332	0.953	9271	2308	645	21400144	0.976	0.19	0.954	0.929	0.951	0.975	0.923	0.048	0.238	0.638	0.765	0.091	0.956	20725	1253
	Sample 4	PNH3 GPI(+) Lin+ cell	7754	2378	0.913	8343	2211	619	18446127	0.977	0.174	0.955	0.931	0.951	0.974	0.922	0.047	0.279	0.596	0.754	0.102	0.944	21282	1107
	Sample 5	PNH4 GPI(-) CD34+ cell	1057	23212	0.919	1052	23323	3448	24535784	0.979	0.282	0.955	0.93	0.951	0.975	0.943	0.039	0.116	0.789	0.843	0.039	0.919	20345	11008
	Sample 6	PNH4 GPI(+) CD34+ cell	689	31301	0.9	708	30462	3824	21566766	0.978	0.36	0.955	0.933	0.952	0.974	0.935	0.037	0.123	0.775	0.841	0.034	0.903	19825	13128
	Sample 7	PNH4 GPI(-) Lin+ cell	15402	1235	0.865	16786	1133	411	19026479	0.972	0.158	0.954	0.93	0.951	0.974	0.937	0.044	0.205	0.688	0.792	0.081	0.901	20478	554
	Sample 8	PNH4 GPI(+) Lin+ cell	8681	2375	0.95	8731	2362	683	20625280	0.976	0.176	0.955	0.927	0.952	0.975	0.929	0.048	0.268	0.613	0.763	0.099	0.954	21228	1264
	Sample 9	PNH5 GPI(-) CD34+ cell	1180	16102	0.945	1194	15913	2872	19000552	0.98	0.265	0.955	0.931	0.952	0.977	0.946	0.039	0.121	0.786	0.844	0.04	0.946	20179	8610
	Sample 10	PNH5 GPI(+) CD34+ cell	5996	4377	0.922	6393	4106	1184	26248381	0.971	0.144	0.956	0.929	0.952	0.971	0.935	0.039	0.173	0.723	0.824	0.049	0.937	21793	2319
	Sample 11	PNH5 GPI(-) Lin+ cell	3239	5932	0.853	3498	5493	1072	19213952	0.978	0.388	0.955	0.932	0.952	0.97	0.925	0.049	0.204	0.671	0.792	0.066	0.863	19796	2200
	Sample 12	PNH5 GPI(+) Lin+ cell	5656	3412	0.906	5758	3353	862	19303875	0.979	0.232	0.955	0.932	0.952	0.976	0.936	0.049	0.237	0.65	0.788	0.08	0.909	21079	1634
	Sample 13	PNH6-1 GPI(-) CD34+ cell	5028	4535	0.913	5409	4216	1223	22803763	0.976	0.147	0.956	0.929	0.953	0.973	0.942	0.042	0.139	0.761	0.832	0.045	0.921	21046	2371
	Sample 14	PNH6-1 GPI(+) CD34+ cell	8130	3841	0.9	9136	3418	1040	31229783	0.972	0.127	0.957	0.933	0.953	0.968	0.933	0.041	0.193	0.7	0.82	0.05	0.933	22222	1868
	Sample 15	PNH6-1 GPI(-) Lin+ cell	5296	3807	0.808	6788	2971	719	20165128	0.976	0.188	0.955	0.927	0.952	0.968	0.931	0.064	0.201	0.666	0.782	0.064	0.874	21325	1096
	Sample 16	PNH6-1 GPI(+) Lin+ cell	9774	2090	0.908	10553	1937	548	20436205	0.977	0.171	0.955	0.931	0.952	0.977	0.93	0.052	0.223	0.654	0.772	0.085	0.939	21534	979
	Sample 17	PNH6-2 GPI(-) CD34+ cell	1060	19866	0.283	853	24687	1300	21058407	0.981	0.218	0.955	0.935	0.951	0.968	0.936	0.03	0.139	0.768	0.795	0.092	0.274	19560	2636
	Sample 18	PNH6-2 GPI(+) CD34+ cell	282	48581	0.247	195	70256	1845	13699981	0.981	0.32	0.955	0.932	0.95	0.965	0.929	0.039	0.182	0.709	0.769	0.102	0.252	17651	5231
	Sample 19	PNH6-2 GPI(-) Lin+ cell	665	28947	0.478	776	24807	1430	19250304	0.982	0.357	0.955	0.932	0.951	0.955	0.902	0.045	0.178	0.679	0.755	0.085	0.514	19729	2842
	Sample 20	PNH6-2 GPI(+) Lin+ cell	788	21583	0.248	537	31672	765	17007804	0.982	0.462	0.955	0.934	0.951	0.965	0.932	0.038	0.207	0.687	0.732	0.146	0.232	17367	1451
	Sample 21	PNH7 GPI(-) CD34+ cell	252	86748	0.556	67	326277	2695	21860543	0.98	0.863	0.955	0.929	0.952	0.948	0.917	0.035	0.088	0.794	0.825	0.036	0.493	15715	7338
	Sample 22	PNH7 GPI(+) CD34+ cell	1282	16053	0.945	1285	16016	3311	20580816	0.98	0.229	0.955	0.932	0.952	0.978	0.949	0.037	0.129	0.783	0.848	0.042	0.945	20034	9940
	Sample 23	PNH7 GPI(-) Lin+ cell	4649	4420	0.857	4944	4157	907	20550702	0.978	0.267	0.955	0.93	0.952	0.97	0.928	0.051	0.189	0.689	0.792	0.066	0.879	21114	1731
	Sample 24	PNH7 GPI(+) Lin+ cell	10766	1883	0.947	10995	1845	578	20280547	0.979	0.173	0.955	0.93	0.952	0.977	0.946	0.053	0.298	0.595	0.764	0.11	0.957	21649	940
	Sample 25	PNH8 GPI(-) CD34+ cell	7367	2480	0.889	8186	2232	707	18273306	0.975	0.139	0.956	0.933	0.952	0.963	0.925	0.043	0.205	0.677	0.784	0.079	0.904	20886	1112
	Sample 26	PNH8 GPI(+) CD34+ cell	2559	6955	0.928	2732	6515	1619	17798790	0.977	0.179	0.956	0.938	0.952	0.954	0.914	0.037	0.131	0.747	0.804	0.053	0.934	20146	3630
	Sample 27	PNH8 GPI(-) Lin+ celle	2446	8143	0.764	2634	7563	1235	19920153	0.977	0.238	0.956	0.936	0.952	0.926	0.875	0.054	0.215	0.606	0.738	0.068	0.777	21097	2357
	Sample 28	PNH8 GPI(+) Lin+ cell	8141	2562	0.947	8253	2528	637	20864007	0.974	0.229	0.956	0.935	0.952	0.954	0.906	0.053	0.239	0.614	0.716	0.121	0.951	21182	1187
	Sample 29	PNH9 GPI(-) CD34+ cell	7248	2841	0.895	7712	2671	790	20598089	0.979	0.149	0.956	0.936	0.953	0.964	0.917	0.042	0.18	0.695	0.78	0.074	0.91	21337	1360
	Sample 30	PNH9 GPI(+) CD34+ cell	994	20122	0.94	1012	19765	2635	20001995	0.98	0.334	0.956	0.932	0.952	0.942	0.873	0.037	0.125	0.711	0.763	0.052	0.941	20341	8011
	Sample 31	PNH9 GPI(-) Lin+ cell	3687	5847	0.802	4588	4699	744	21561292	0.978	0.156	0.955	0.933	0.951	0.946	0.845	0.045	0.216	0.585	0.7	0.085	0.829	21600	1382
	Sample 32	PNH9 GPI(+) Lin+ cell	10577	1996	0.896	11285	1871	468	21117092	0.976	0.185	0.956	0.935	0.952	0.956	0.894	0.051	0.23	0.613	0.701	0.125	0.924	21449	838
	Sample 33	PNH10 GPI(-) CD34+ cell	3166	7317	0.924	3438	6739	1625	23168497	0.976	0.193	0.956	0.938	0.952	0.975	0.944	0.043	0.177	0.723	0.813	0.066	0.937	21537	3458
	Sample 34	PNH10 GPI(+) CD34+ cell	1469	14201	0.942	1510	13816	2544	20861594	0.978	0.267	0.956	0.934	0.953	0.969	0.939	0.04	0.156	0.743	0.817	0.06	0.944	20975	6678
	Sample 35	PNH10 GPI(-) Lin+ cell	3826	5674	0.861	4639	4680	830	21709295	0.977	0.179	0.955	0.936	0.952	0.969	0.904	0.043	0.178	0.682	0.778	0.064	0.89	21488	1366
	Sample 36	PNH10 GPI(+) Lin+ cell	10027	2320	0.943	10220	2276	628	23264080	0.976	0.207	0.956	0.929	0.952	0.972	0.936	0.05	0.248	0.638	0.758	0.109	0.949	21820	1132
	Sample 37	HD7 CD34+ cell	6917	2900	0.93	7182	2793	805	20060730	0.977	0.154	0.955	0.934	0.952	0.977	0.943	0.046	0.216	0.681	0.774	0.102	0.942	21816	1429
	Sample 38	HD7 Lin+ cell	4792	4630	0.555	9604	2310	537	22188064	0.976	0.169	0.955	0.931	0.952	0.973	0.924	0.054	0.296	0.574	0.702	0.15	0.843	22581	860
	Sample 39	HD8 CD34+ cell	2288	9045	0.914	2347	8818	1802	20695747	0.978	0.287	0.956	0.935	0.952	0.974	0.935	0.052	0.224	0.658	0.761	0.103	0.926	22077	4254
	Sample 40	HD8 Lin+ cell	5531	3429	0.667	9070	2091	516	18969569	0.974	0.17	0.955	0.933	0.952	0.971	0.918	0.061	0.314	0.543	0.68	0.161	0.896	22153	821
	Sample 41	HD9 CD34+ cell	5090	4369	0.923	5584	3983	904	22242205	0.981	0.192	0.956	0.936	0.952	0.974	0.943	0.04	0.155	0.749	0.818	0.065	0.941	21586	1828
	Sample 42	HD9 Lin+ cell	8322	2521	0.947	8482	2474	647	20986287	0.975	0.215	0.954	0.934	0.95	0.964	0.919	0.052	0.24	0.627	0.734	0.116	0.955	21615	1201
	Sample 43	HD10 CD34+ cell	15685	1693	0.856	17920	1482	448	26555837	0.973	0.128	0.957	0.935	0.953	0.959	0.926	0.041	0.223	0.662	0.772	0.094	0.894	22396	672
	Sample 44	HD10 Lin+ cell	8737	2275	0.911	9464	2101	549	19880520	0.977	0.191	0.956	0.936	0.952	0.965	0.919	0.054	0.267	0.597	0.716	0.132	0.947	21810	983
	Sample 45	HD11 CD34+ cell	19296	1440	0.886	20948	1327	418	27796509	0.969	0.129	0.957	0.933	0.953	0.957	0.914	0.048	0.195	0.671	0.753	0.094	0.913	22715	647
	Sample 46	HD11 Lin+ cell	6489	3198	0.673	11015	1884	450	20755254	0.977	0.213	0.956	0.935	0.952	0.958	0.891	0.053	0.229	0.609	0.697	0.123	0.922	21861	771
	GPI(-), glycosylphosphatidylinositol deficient; GPI(+), glycosylphosphatidylinositol present; HD, healthy donor; Lin, Linaege; UMI, unique molecular identifier.

## Sheet: Table S2
	Supplementary Table 2. The Error-corrected DNA sequencing customized panel with genes related to myeloid
		malignancies and aplastic anemia.
	Gene	Accession	Genomic location	Target exons
	ASXL1	NM_015338	chr20:30946146-31027122	11, 12, 13
	ACD	NM_022914	chr16:67691414-67694718	All coding region
	BCOR	NM_001123385	chrX:39910498-39956719	All coding region
	BCORL1	NM_021946	chrX:129139163-129192058	All coding region
	BRAF	NM_004333	chr7:140433812-140624564	6, 10, 11, 12, 13, 15, 16, 17
	CALR	NM_004343	chr19:13049413-13055304	8, 9
	CBL	NM_005188	chr11:119076985-119178859	8, 9
	CEBPA	NM_004364	chr19:33790839-33793430	All coding region
	CSF3R	NM_172313	chr1:36931643-36948915	10, 14, 15, 16, 17, 18
	CTC1	NM_025099	chr17:8128138-8151413	All coding region
	CUX1	NM_001913	chr7:101459183-101927250	All coding region
	DKC1	NM_001363	chrX:153991030-154005964	All coding region
	DNMT3A	NM_022552	chr2:25455829-25564784	All coding region
	ETV6	NM_001987	chr12:11802787-12048325	All coding region
	EZH2	NM_004456	chr7:148504463-148581441	All coding region
	FLT3	NM_004119	chr13:28577410-28674729	8, 9, 10, 11, 12, 13, 14, 15, 16, 17, 19, 20, 21
	GATA1	NM_002049	chrX:48644981-48652717	2, 4
	GATA2	NM_032638	chr3:128198264-128212030	All coding region
	GNAS	NM_000516	chr20:57466425-57486250	8, 9, 10, 11
	IDH1	NM_005896	chr2:209100952-209118910	3, 4
	IDH2	NM_002168	chr15:90627211-90645708	4, 6
	JAK2	NM_004972	chr9:4985244-5128183	12, 13, 14, 15, 16, 19, 20, 21, 22
	JAK3	NM_000215	chr19:17935592-17958841	3, 11, 15, 16
	KIT	NM_000222	chr4:55524094-55606881	1, 2, 8, 9, 10, 11, 12, 13, 14, 15, 17, 18
	KRAS	NM_004985	chr12:25358179-25403854	All coding region
	MPL	NM_005373	chr1:43803474-43820135	All coding region
	NHP2	NM_017838	chr5:177576464-177580961	All coding region
	NOP10	NM_018648	chr15:34633916-34635362	All coding region
	NPM1	NM_002520	chr5:170814707-170837888	11
	NRAS	NM_002524	chr1:115247084-115259515	All coding region
	PARN	NM_002582	chr16:14529556-14724128	All coding region
	PHF6	NM_032335	chrX:133507341-133549321	All coding region
	PIGA	NM_002641	chrX:15337572-15353676	All coding region
	POT1	NM_015450	chr7:124462439-124570037	All coding region
	PPM1D	NM_003620	chr17:58677543-58743640	6
	PTPN11	NM_002834	chr12:112856535-112947717	3, 4, 7, 8,11, 12, 13
	RTEL1	NM_032957	chr20:62289162-62328544	All coding region
	RUNX1	NM_001754	chr21:36160097-36421462	All coding region
	SAMD9	NM_017654	chr7:92728825-92747336	All coding region
	SAMD9L	NM_152703	chr7:92759367-92777680	All coding region
	SF3B1	NM_012433	chr2:198256697-198299771	13, 14, 15, 16
	SRSF2	NM_003016	chr17:74730196-74733493	All coding region
	STAG2	NM_006603	chrX:123095555-123236505	All coding region
	TERC	NR_001566	chr3:169482397-169482848	All coding region
	TERT	NM_198253	chr5:1253286-1295162	All coding region and the promoter (chr5:1295147-1295374)
	TET2	NM_001127208	chr4:106067841-106200960	All coding region
	TINF2	NM_001099274	chr14:24708850-24711880	All coding region
	TP53	NM_001276696	chr17:7571719-7590868	All coding region
	U2AF1	NM_006758	chr21:44513065-44527688	2, 6, 7
	WT1	NM_000378	chr11:32409321-32457081	All coding region
	WRAP53	NM_018081	chr17:7591666-7606820	All coding region
	ZRSR2	NM_005089	chrX:15808573-15841382	All coding region

## Sheet: Table S3
	Supplementary Table 3. Gene set enrichment analysis across HSPC subtypes between GPI(+) vs GPI(-) HSPCs in patients with large PNH cell fractions.
	HSPC subtype	Pathway	Pval	Padj	ES	NES	nMoreExtreme	Size
	GMP	HALLMARK_ADIPOGENESIS	0.0722514	0.107212	0.359463	1.31004	5443	138
	GMP	HALLMARK_ALLOGRAFT_REJECTION	1.4e-05	6.76e-05	0.604467	2.10722	0	99
	GMP	HALLMARK_ANDROGEN_RESPONSE	0.365818	0.410429	0.324186	1.06149	24485	66
	GMP	HALLMARK_APICAL_JUNCTION	0.00233989	0.00467978	0.506228	1.71608	161	82
	GMP	HALLMARK_APICAL_SURFACE	0.117988	0.169608	0.56979	1.38923	6412	15
	GMP	HALLMARK_APOPTOSIS	1.42e-05	6.76e-05	0.63678	2.19322	0	91
	GMP	HALLMARK_BILE_ACID_METABOLISM	0.442	0.472838	0.329663	1.00935	27971	45
	GMP	HALLMARK_CHOLESTEROL_HOMEOSTASIS	0.00621956	0.011444	0.576799	1.72675	386	40
	GMP	HALLMARK_COAGULATION	1.62e-05	6.76e-05	0.78182	2.31838	0	38
	GMP	HALLMARK_COMPLEMENT	1.38e-05	6.76e-05	0.753402	2.65916	0	108
	GMP	HALLMARK_DNA_REPAIR	0.95132	0.97246	0.197099	0.70416	69960	118
	GMP	HALLMARK_E2F_TARGETS	4.37e-05	0.000143506	-0.518008	-2.2723	0	159
	GMP	HALLMARK_EPITHELIAL_MESENCHYMAL_TRANSITION	1.56e-05	6.76e-05	0.7491	2.32994	0	49
	GMP	HALLMARK_ESTROGEN_RESPONSE_EARLY	0.0671258	0.102926	0.403816	1.36606	4638	81
	GMP	HALLMARK_ESTROGEN_RESPONSE_LATE	0.000518754	0.00119313	0.541333	1.83857	35	83
	GMP	HALLMARK_FATTY_ACID_METABOLISM	0.270984	0.328034	0.324241	1.1238	19221	95
	GMP	HALLMARK_G2M_CHECKPOINT	4.34e-05	0.000143506	-0.470041	-2.05876	0	157
	GMP	HALLMARK_GLYCOLYSIS	0.2391	0.309458	0.326989	1.14655	17185	103
	GMP	HALLMARK_HEME_METABOLISM	0.00773845	0.0136911	0.44023	1.56349	564	113
	GMP	HALLMARK_HYPOXIA	1.39e-05	6.76e-05	0.605431	2.12851	0	105
	GMP	HALLMARK_IL2_STAT5_SIGNALING	0.000290738	0.000703892	0.521979	1.83758	20	106
	GMP	HALLMARK_IL6_JAK_STAT3_SIGNALING	9.48e-05	0.000252972	0.656661	2.01055	5	45
	GMP	HALLMARK_INFLAMMATORY_RESPONSE	1.44e-05	6.76e-05	0.753787	2.55529	0	82
	GMP	HALLMARK_INTERFERON_ALPHA_RESPONSE	1.51e-05	6.76e-05	0.641355	2.07183	0	61
	GMP	HALLMARK_INTERFERON_GAMMA_RESPONSE	1.34e-05	6.76e-05	0.653768	2.36029	0	128
	GMP	HALLMARK_KRAS_SIGNALING_DN	0.407257	0.446043	0.378745	1.04135	23839	26
	GMP	HALLMARK_KRAS_SIGNALING_UP	1.46e-05	6.76e-05	0.628427	2.10981	0	77
	GMP	HALLMARK_MITOTIC_SPINDLE	0.248912	0.309458	0.306984	1.1264	18930	146
	GMP	HALLMARK_MTORC1_SIGNALING	0.280367	0.33069	0.297875	1.10381	21617	159
	GMP	HALLMARK_MYC_TARGETS_V1	4.78e-05	0.000146709	-0.63335	-2.83683	0	186
	GMP	HALLMARK_MYC_TARGETS_V2	5.68e-05	0.000163324	-0.584002	-2.11374	1	52
	GMP	HALLMARK_MYOGENESIS	0.00399716	0.00766122	0.555777	1.74816	258	52
	GMP	HALLMARK_OXIDATIVE_PHOSPHORYLATION	0.99894	0.99894	0.15612	0.579527	77253	161
	GMP	HALLMARK_P53_PATHWAY	2.77e-05	0.000106142	0.562078	1.97875	1	106
	GMP	HALLMARK_PEROXISOME	0.24502	0.309458	0.359203	1.16037	16212	61
	GMP	HALLMARK_PI3K_AKT_MTOR_SIGNALING	0.160851	0.224217	0.367346	1.23329	11035	77
	GMP	HALLMARK_PROTEIN_SECRETION	0.356846	0.410373	0.315522	1.06564	24631	80
	GMP	HALLMARK_REACTIVE_OXYGEN_SPECIES_PATHWAY	0.0248652	0.0394413	0.515277	1.56389	1562	43
	GMP	HALLMARK_SPERMATOGENESIS	0.0187358	0.0307802	-0.429315	-1.52877	673	48
	GMP	HALLMARK_TGF_BETA_SIGNALING	0.00171445	0.00375547	0.629356	1.84665	104	36
	GMP	HALLMARK_TNFA_SIGNALING_VIA_NFKB	1.38e-05	6.76e-05	0.792649	2.80026	0	109
	GMP	HALLMARK_UNFOLDED_PROTEIN_RESPONSE	0.00224734	0.00467978	-0.409328	-1.63166	67	86
	GMP	HALLMARK_UV_RESPONSE_DN	0.210968	0.285427	0.355262	1.18573	14414	74
	GMP	HALLMARK_UV_RESPONSE_UP	9.9e-05	0.000252972	0.559171	1.93247	6	93
	GMP	HALLMARK_WNT_BETA_CATENIN_SIGNALING	0.577242	0.603481	-0.322627	-0.918914	25247	19
	GMP	HALLMARK_XENOBIOTIC_METABOLISM	0.0151565	0.0258221	0.446236	1.53259	1064	89
	MLP	HALLMARK_ADIPOGENESIS	0.0902883	0.236477	0.24983	1.22962	2088	124
	MLP	HALLMARK_ALLOGRAFT_REJECTION	0.0986466	0.236477	0.262358	1.24004	2499	98
	MLP	HALLMARK_ANDROGEN_RESPONSE	0.0111124	0.0567966	-0.431934	-1.64162	781	61
	MLP	HALLMARK_APICAL_JUNCTION	0.0216446	0.0829709	-0.402354	-1.54332	1532	64
	MLP	HALLMARK_APOPTOSIS	0.616714	0.69004	-0.224536	-0.912871	45523	90
	MLP	HALLMARK_BILE_ACID_METABOLISM	0.66634	0.696628	-0.249469	-0.863852	44809	38
	MLP	HALLMARK_CHOLESTEROL_HOMEOSTASIS	0.219778	0.396783	0.309127	1.17609	7331	35
	MLP	HALLMARK_COAGULATION	0.867776	0.867776	-0.220965	-0.708044	56368	27
	MLP	HALLMARK_COMPLEMENT	0.553232	0.669702	-0.233215	-0.946338	40765	89
	MLP	HALLMARK_DNA_REPAIR	0.0179511	0.0750681	0.292306	1.41803	429	114
	MLP	HALLMARK_E2F_TARGETS	4.57e-05	0.000700152	0.420655	2.10777	0	139
	MLP	HALLMARK_EPITHELIAL_MESENCHYMAL_TRANSITION	0.0777975	0.223668	0.360702	1.38142	2579	36
	MLP	HALLMARK_ESTROGEN_RESPONSE_EARLY	0.0326654	0.107329	-0.378406	-1.47504	2340	70
	MLP	HALLMARK_ESTROGEN_RESPONSE_LATE	0.34512	0.512113	0.240424	1.056	9945	67
	MLP	HALLMARK_FATTY_ACID_METABOLISM	0.364598	0.52411	0.223937	1.04204	9546	90
	MLP	HALLMARK_G2M_CHECKPOINT	0.00116917	0.00896364	0.330465	1.64827	25	135
	MLP	HALLMARK_GLYCOLYSIS	0.393411	0.532262	0.222556	1.02653	10496	86
	MLP	HALLMARK_HEME_METABOLISM	0.000347705	0.00319889	-0.460382	-1.90068	25	99
	MLP	HALLMARK_HYPOXIA	0.609487	0.69004	-0.226345	-0.916528	44817	88
	MLP	HALLMARK_IL2_STAT5_SIGNALING	0.505917	0.628978	-0.237098	-0.97233	37618	95
	MLP	HALLMARK_IL6_JAK_STAT3_SIGNALING	0.027989	0.0990379	-0.463756	-1.56718	1858	34
	MLP	HALLMARK_INFLAMMATORY_RESPONSE	0.113098	0.236477	0.294216	1.26375	3364	60
	MLP	HALLMARK_INTERFERON_ALPHA_RESPONSE	3.47e-05	0.000700152	0.490288	2.15346	0	67
	MLP	HALLMARK_INTERFERON_GAMMA_RESPONSE	4.35e-05	0.000700152	0.415452	2.05028	0	126
	MLP	HALLMARK_KRAS_SIGNALING_DN	0.0102636	0.0567966	0.49086	1.73093	360	26
	MLP	HALLMARK_KRAS_SIGNALING_UP	0.459755	0.587464	-0.256397	-0.997088	32888	69
	MLP	HALLMARK_MITOTIC_SPINDLE	0.0373772	0.114623	-0.32243	-1.38739	2897	132
	MLP	HALLMARK_MTORC1_SIGNALING	0.333642	0.512113	0.207989	1.04656	7213	143
	MLP	HALLMARK_MYC_TARGETS_V1	0.00223446	0.0146836	0.293632	1.52636	42	180
	MLP	HALLMARK_MYC_TARGETS_V2	0.107978	0.236477	0.328209	1.30405	3472	42
	MLP	HALLMARK_MYOGENESIS	0.122243	0.244485	-0.356869	-1.29652	8406	48
	MLP	HALLMARK_NOTCH_SIGNALING	0.33949	0.512113	-0.397811	-1.10267	21009	15
	MLP	HALLMARK_OXIDATIVE_PHOSPHORYLATION	0.000196715	0.00226222	0.353496	1.81413	3	163
	MLP	HALLMARK_P53_PATHWAY	0.298839	0.49095	0.22392	1.07293	7360	106
	MLP	HALLMARK_PEROXISOME	0.796306	0.814001	0.192894	0.825757	23795	59
	MLP	HALLMARK_PI3K_AKT_MTOR_SIGNALING	0.230695	0.396783	-0.297827	-1.1582	16502	69
	MLP	HALLMARK_PROTEIN_SECRETION	0.645037	0.69004	-0.225672	-0.894148	46690	77
	MLP	HALLMARK_REACTIVE_OXYGEN_SPECIES_PATHWAY	0.379982	0.529671	-0.303927	-1.05243	25552	38
	MLP	HALLMARK_SPERMATOGENESIS	0.623205	0.69004	-0.252608	-0.893311	42276	42
	MLP	HALLMARK_TGF_BETA_SIGNALING	0.137678	0.263883	-0.384892	-1.29245	9113	33
	MLP	HALLMARK_TNFA_SIGNALING_VIA_NFKB	0.232894	0.396783	0.243762	1.12157	6238	85
	MLP	HALLMARK_UNFOLDED_PROTEIN_RESPONSE	0.10649	0.236477	0.274302	1.24672	2905	80
	MLP	HALLMARK_UV_RESPONSE_DN	0.016607	0.0750681	-0.402377	-1.56478	1187	69
	MLP	HALLMARK_UV_RESPONSE_UP	0.635732	0.69004	0.200933	0.917659	17193	82
	MLP	HALLMARK_WNT_BETA_CATENIN_SIGNALING	0.0931119	0.236477	-0.460342	-1.39228	5932	21
	MLP	HALLMARK_XENOBIOTIC_METABOLISM	0.41073	0.539817	-0.26427	-1.0277	29381	69
	ProB	HALLMARK_ADIPOGENESIS	0.00540493	0.0787879	0.446709	1.78454	123	128
	ProB	HALLMARK_ALLOGRAFT_REJECTION	0.0690715	0.176516	0.391383	1.4964	1684	95
	ProB	HALLMARK_ANDROGEN_RESPONSE	0.0977783	0.214181	-0.380355	-1.31477	7199	63
	ProB	HALLMARK_APICAL_JUNCTION	0.0445835	0.128178	-0.399859	-1.40997	3312	71
	ProB	HALLMARK_APOPTOSIS	0.180062	0.285615	0.326853	1.23593	4435	89
	ProB	HALLMARK_BILE_ACID_METABOLISM	0.349383	0.446434	0.3142	1.03859	9991	38
	ProB	HALLMARK_CHOLESTEROL_HOMEOSTASIS	0.148542	0.251297	0.400301	1.32812	4228	39
	ProB	HALLMARK_COAGULATION	0.027293	0.123964	0.61731	1.9241	820	27
	ProB	HALLMARK_COMPLEMENT	0.0325972	0.123964	0.433379	1.64494	799	91
	ProB	HALLMARK_DNA_REPAIR	0.576759	0.647095	0.22895	0.902676	13479	117
	ProB	HALLMARK_E2F_TARGETS	0.0348939	0.123964	0.363869	1.49639	760	157
	ProB	HALLMARK_EPITHELIAL_MESENCHYMAL_TRANSITION	0.107549	0.215097	0.425154	1.43488	3018	43
	ProB	HALLMARK_ESTROGEN_RESPONSE_EARLY	0.113757	0.218034	-0.361662	-1.28055	8464	73
	ProB	HALLMARK_ESTROGEN_RESPONSE_LATE	0.055429	0.149984	0.431402	1.59303	1410	76
	ProB	HALLMARK_FATTY_ACID_METABOLISM	0.103065	0.215097	0.365996	1.3943	2518	93
	ProB	HALLMARK_G2M_CHECKPOINT	0.510534	0.602168	-0.250971	-0.980813	39814	152
	ProB	HALLMARK_GLYCOLYSIS	0.0804702	0.185081	0.379438	1.45508	1950	97
	ProB	HALLMARK_HEME_METABOLISM	0.0085639	0.0787879	-0.415822	-1.53824	649	99
	ProB	HALLMARK_HYPOXIA	0.00520551	0.0787879	0.483025	1.86233	124	101
	ProB	HALLMARK_IL2_STAT5_SIGNALING	0.235958	0.344857	-0.30795	-1.14382	17941	102
	ProB	HALLMARK_IL6_JAK_STAT3_SIGNALING	0.134653	0.247762	-0.402045	-1.28858	9657	41
	ProB	HALLMARK_INFLAMMATORY_RESPONSE	0.2399	0.344857	0.314475	1.15118	6157	72
	ProB	HALLMARK_INTERFERON_ALPHA_RESPONSE	0.292106	0.39424	0.303153	1.09086	7677	64
	ProB	HALLMARK_INTERFERON_GAMMA_RESPONSE	0.546071	0.627982	-0.2528	-0.9611	41946	121
	ProB	HALLMARK_KRAS_SIGNALING_DN	0.85808	0.877149	0.216062	0.678033	25635	28
	ProB	HALLMARK_KRAS_SIGNALING_UP	0.500034	0.602168	-0.277745	-0.981241	37168	72
	ProB	HALLMARK_MITOTIC_SPINDLE	0.0760559	0.184135	-0.333318	-1.28667	5882	137
	ProB	HALLMARK_MTORC1_SIGNALING	0.0148753	0.0977519	0.39629	1.61715	327	150
	ProB	HALLMARK_MYC_TARGETS_V1	0.022836	0.123964	0.364174	1.51854	481	174
	ProB	HALLMARK_MYC_TARGETS_V2	0.0445017	0.128178	0.503474	1.73122	1226	48
	ProB	HALLMARK_MYOGENESIS	0.229496	0.344857	-0.351163	-1.17501	16718	52
	ProB	HALLMARK_NOTCH_SIGNALING	0.689219	0.729899	-0.318926	-0.83583	46666	16
	ProB	HALLMARK_OXIDATIVE_PHOSPHORYLATION	0.000276319	0.0127107	0.482156	1.98612	5	159
	ProB	HALLMARK_P53_PATHWAY	0.698164	0.729899	-0.235865	-0.878423	53123	104
	ProB	HALLMARK_PEROXISOME	0.152964	0.251297	0.367393	1.30072	4079	58
	ProB	HALLMARK_PI3K_AKT_MTOR_SIGNALING	0.625453	0.68502	-0.255932	-0.909736	46604	75
	ProB	HALLMARK_PROTEIN_SECRETION	0.926562	0.926562	-0.197267	-0.704025	69152	77
	ProB	HALLMARK_REACTIVE_OXYGEN_SPECIES_PATHWAY	0.0109307	0.083802	0.616647	2.05259	308	40
	ProB	HALLMARK_SPERMATOGENESIS	0.299965	0.39424	-0.341853	-1.11891	21673	46
	ProB	HALLMARK_TGF_BETA_SIGNALING	0.272731	0.380171	-0.372404	-1.15097	19334	34
	ProB	HALLMARK_TNFA_SIGNALING_VIA_NFKB	0.0358901	0.123964	0.425622	1.62343	874	94
	ProB	HALLMARK_UNFOLDED_PROTEIN_RESPONSE	0.140933	0.249343	0.352442	1.3143	3536	81
	ProB	HALLMARK_UV_RESPONSE_DN	0.00753367	0.0787879	-0.449629	-1.58849	559	72
	ProB	HALLMARK_UV_RESPONSE_UP	0.0377282	0.123964	0.431682	1.63082	933	88
	ProB	HALLMARK_WNT_BETA_CATENIN_SIGNALING	0.0260711	0.123964	-0.595963	-1.58538	1771	17
	ProB	HALLMARK_XENOBIOTIC_METABOLISM	0.369952	0.459941	0.275591	1.0214	9344	78
	MEP	HALLMARK_ADIPOGENESIS	0.000119432	0.000955626	0.459566	2.12888	0	129
	MEP	HALLMARK_ALLOGRAFT_REJECTION	0.000590326	0.00226291	-0.514915	-1.73166	50	78
	MEP	HALLMARK_ANDROGEN_RESPONSE	0.00220782	0.0063709	-0.497626	-1.65575	188	72
	MEP	HALLMARK_APICAL_JUNCTION	0.00221596	0.0063709	-0.484	-1.63322	191	80
	MEP	HALLMARK_APICAL_SURFACE	0.127546	0.166653	-0.538402	-1.33693	8992	15
	MEP	HALLMARK_APOPTOSIS	0.130424	0.166653	-0.363553	-1.24295	11448	89
	MEP	HALLMARK_BILE_ACID_METABOLISM	0.0358783	0.0611259	0.364484	1.42624	671	48
	MEP	HALLMARK_CHOLESTEROL_HOMEOSTASIS	0.108735	0.15157	-0.423416	-1.31255	8775	45
	MEP	HALLMARK_COAGULATION	0.820644	0.823672	-0.255381	-0.760478	64198	36
	MEP	HALLMARK_COMPLEMENT	0.330259	0.370534	-0.31478	-1.08593	29253	96
	MEP	HALLMARK_DNA_REPAIR	0.000105831	0.000955626	0.544947	2.4933	0	117
	MEP	HALLMARK_E2F_TARGETS	0.000166196	0.000955626	0.560785	2.69138	0	167
	MEP	HALLMARK_EPITHELIAL_MESENCHYMAL_TRANSITION	0.0606486	0.0962013	-0.451954	-1.39515	4876	44
	MEP	HALLMARK_ESTROGEN_RESPONSE_EARLY	0.0191315	0.0356625	-0.439627	-1.47058	1644	75
	MEP	HALLMARK_ESTROGEN_RESPONSE_LATE	0.0882005	0.126788	0.289085	1.24374	1192	79
	MEP	HALLMARK_FATTY_ACID_METABOLISM	9.18e-05	0.000955626	0.445561	2.00012	0	102
	MEP	HALLMARK_G2M_CHECKPOINT	0.000683293	0.00241781	0.341638	1.64301	3	170
	MEP	HALLMARK_GLYCOLYSIS	0.12884	0.166653	0.257478	1.16683	1299	110
	MEP	HALLMARK_HEME_METABOLISM	0.000142146	0.000955626	0.521408	2.47268	0	150
	MEP	HALLMARK_HYPOXIA	0.081735	0.121284	-0.377229	-1.29802	7218	94
	MEP	HALLMARK_IL2_STAT5_SIGNALING	0.0193818	0.0356625	-0.417129	-1.44042	1717	97
	MEP	HALLMARK_IL6_JAK_STAT3_SIGNALING	0.079207	0.121284	-0.458306	-1.37229	6228	37
	MEP	HALLMARK_INFLAMMATORY_RESPONSE	0.00815726	0.0178683	-0.477208	-1.56162	687	64
	MEP	HALLMARK_INTERFERON_ALPHA_RESPONSE	0.402067	0.440359	-0.322793	-1.04634	33648	60
	MEP	HALLMARK_INTERFERON_GAMMA_RESPONSE	0.00284548	0.00752169	-0.441211	-1.55641	257	118
	MEP	HALLMARK_KRAS_SIGNALING_DN	0.18016	0.223983	-0.435672	-1.24769	13780	29
	MEP	HALLMARK_KRAS_SIGNALING_UP	0.00601013	0.0138233	-0.470138	-1.56981	515	74
	MEP	HALLMARK_MITOTIC_SPINDLE	0.00365014	0.00883719	-0.411798	-1.49202	340	157
	MEP	HALLMARK_MTORC1_SIGNALING	0.022206	0.0392875	0.273339	1.29975	151	153
	MEP	HALLMARK_MYC_TARGETS_V1	0.000193386	0.000988418	0.624555	3.03813	0	184
	MEP	HALLMARK_MYC_TARGETS_V2	5.4e-05	0.000955626	0.648123	2.54441	0	49
	MEP	HALLMARK_MYOGENESIS	0.580167	0.606538	-0.298925	-0.932938	47025	47
	MEP	HALLMARK_OXIDATIVE_PHOSPHORYLATION	0.000160927	0.000955626	0.701632	3.36237	0	164
	MEP	HALLMARK_P53_PATHWAY	0.823672	0.823672	-0.231661	-0.805207	73459	103
	MEP	HALLMARK_PEROXISOME	0.0126177	0.0252354	0.359881	1.49862	192	66
	MEP	HALLMARK_PI3K_AKT_MTOR_SIGNALING	0.0102214	0.0213719	-0.460535	-1.53234	874	72
	MEP	HALLMARK_PROTEIN_SECRETION	0.207965	0.251747	-0.35098	-1.1783	17942	77
	MEP	HALLMARK_REACTIVE_OXYGEN_SPECIES_PATHWAY	0.00294327	0.00752169	0.476315	1.7689	61	38
	MEP	HALLMARK_SPERMATOGENESIS	0.465862	0.498364	0.245417	0.995433	7873	57
	MEP	HALLMARK_TGF_BETA_SIGNALING	0.223741	0.2639	-0.4141	-1.19944	17217	31
	MEP	HALLMARK_TNFA_SIGNALING_VIA_NFKB	0.00126795	0.00416613	-0.494483	-1.67139	109	81
	MEP	HALLMARK_UNFOLDED_PROTEIN_RESPONSE	0.241935	0.278226	0.252208	1.10196	3059	86
	MEP	HALLMARK_UV_RESPONSE_DN	1.18e-05	0.000540916	-0.640118	-2.11312	0	68
	MEP	HALLMARK_UV_RESPONSE_UP	0.000431854	0.00198653	0.398397	1.76725	4	95
	MEP	HALLMARK_WNT_BETA_CATENIN_SIGNALING	0.0443196	0.0728108	-0.584533	-1.49381	3178	17
	MEP	HALLMARK_XENOBIOTIC_METABOLISM	0.000553447	0.00226291	0.40986	1.79078	6	86
	ETP	HALLMARK_ADIPOGENESIS	0.00602359	0.0317842	0.392834	1.62166	142	138
	ETP	HALLMARK_ALLOGRAFT_REJECTION	0.0940147	0.192117	0.330671	1.31219	2396	106
	ETP	HALLMARK_ANDROGEN_RESPONSE	0.000166789	0.00156782	-0.539245	-1.84476	11	67
	ETP	HALLMARK_APICAL_JUNCTION	0.503596	0.590339	-0.278074	-0.979965	36763	81
	ETP	HALLMARK_APICAL_SURFACE	0.0206876	0.0648211	-0.622971	-1.6004	1371	16
	ETP	HALLMARK_APOPTOSIS	0.138824	0.260989	0.316041	1.24199	3574	100
	ETP	HALLMARK_BILE_ACID_METABOLISM	0.610329	0.656916	0.258063	0.885951	18246	46
	ETP	HALLMARK_CHOLESTEROL_HOMEOSTASIS	0.312306	0.473496	0.314939	1.08121	9336	46
	ETP	HALLMARK_COAGULATION	0.0267788	0.0786626	0.522734	1.72011	824	37
	ETP	HALLMARK_COMPLEMENT	0.0094753	0.0404854	0.411647	1.63788	239	108
	ETP	HALLMARK_DNA_REPAIR	0.267974	0.434302	-0.29556	-1.11265	20335	129
	ETP	HALLMARK_E2F_TARGETS	1.28e-05	0.000302325	-0.49056	-1.92116	0	178
	ETP	HALLMARK_EPITHELIAL_MESENCHYMAL_TRANSITION	0.032612	0.0901626	0.465679	1.63035	962	51
	ETP	HALLMARK_ESTROGEN_RESPONSE_EARLY	0.41212	0.569695	-0.292311	-1.03201	30085	82
	ETP	HALLMARK_ESTROGEN_RESPONSE_LATE	0.00608634	0.0317842	0.459252	1.76295	161	87
	ETP	HALLMARK_FATTY_ACID_METABOLISM	0.700948	0.732102	0.220434	0.867794	18033	101
	ETP	HALLMARK_G2M_CHECKPOINT	1.29e-05	0.000302325	-0.498816	-1.9412	0	169
	ETP	HALLMARK_GLYCOLYSIS	0.0679282	0.159631	0.333595	1.34792	1679	119
	ETP	HALLMARK_HEME_METABOLISM	0.476901	0.590339	-0.268468	-0.995347	35810	115
	ETP	HALLMARK_HYPOXIA	0.000159483	0.00156782	0.505368	2.01781	3	111
	ETP	HALLMARK_IL2_STAT5_SIGNALING	0.000332425	0.00260399	-0.454624	-1.68947	24	117
	ETP	HALLMARK_IL6_JAK_STAT3_SIGNALING	0.0119136	0.0466615	-0.487477	-1.58081	836	49
	ETP	HALLMARK_INFLAMMATORY_RESPONSE	0.119623	0.234262	0.343389	1.29567	3261	78
	ETP	HALLMARK_INTERFERON_ALPHA_RESPONSE	0.514976	0.590339	-0.283981	-0.971502	37050	67
	ETP	HALLMARK_INTERFERON_GAMMA_RESPONSE	0.0455923	0.119047	-0.350496	-1.33609	3489	142
	ETP	HALLMARK_KRAS_SIGNALING_DN	0.50021	0.590339	-0.32328	-0.978196	34458	34
	ETP	HALLMARK_KRAS_SIGNALING_UP	0.477309	0.590339	-0.282257	-0.994708	34844	81
	ETP	HALLMARK_MITOTIC_SPINDLE	0.00715656	0.0336358	-0.383084	-1.47758	551	157
	ETP	HALLMARK_MTORC1_SIGNALING	0.578734	0.647631	0.221625	0.939718	12969	166
	ETP	HALLMARK_MYC_TARGETS_V1	0.0161465	0.0542062	-0.355939	-1.39798	1265	182
	ETP	HALLMARK_MYC_TARGETS_V2	0.823882	0.823882	-0.241192	-0.766918	57562	44
	ETP	HALLMARK_MYOGENESIS	0.00250148	0.0167956	-0.507022	-1.69317	177	58
	ETP	HALLMARK_NOTCH_SIGNALING	0.492886	0.590339	-0.390439	-0.987136	32527	15
	ETP	HALLMARK_OXIDATIVE_PHOSPHORYLATION	0.0155422	0.0542062	0.356185	1.49426	357	154
	ETP	HALLMARK_P53_PATHWAY	0.218826	0.367315	0.286925	1.14407	5511	110
	ETP	HALLMARK_PEROXISOME	0.0881748	0.188373	0.385611	1.39161	2529	60
	ETP	HALLMARK_PI3K_AKT_MTOR_SIGNALING	0.179349	0.324209	-0.344768	-1.20299	13016	76
	ETP	HALLMARK_PROTEIN_SECRETION	0.730068	0.745939	-0.243198	-0.853849	53183	79
	ETP	HALLMARK_REACTIVE_OXYGEN_SPECIES_PATHWAY	0.0617697	0.152799	0.463468	1.52509	1902	37
	ETP	HALLMARK_SPERMATOGENESIS	0.297745	0.466468	-0.340569	-1.11618	21010	52
	ETP	HALLMARK_TGF_BETA_SIGNALING	0.335743	0.493123	-0.362994	-1.09837	23128	34
	ETP	HALLMARK_TNFA_SIGNALING_VIA_NFKB	4e-05	0.000626041	0.547292	2.1928	0	113
	ETP	HALLMARK_UNFOLDED_PROTEIN_RESPONSE	0.476651	0.590339	-0.278923	-0.99389	34978	87
	ETP	HALLMARK_UV_RESPONSE_DN	0.197562	0.343905	-0.336596	-1.18409	14408	80
	ETP	HALLMARK_UV_RESPONSE_UP	0.087847	0.188373	0.348895	1.34539	2328	89
	ETP	HALLMARK_WNT_BETA_CATENIN_SIGNALING	0.391705	0.557883	-0.393675	-1.06532	26311	20
	ETP	HALLMARK_XENOBIOTIC_METABOLISM	0.614986	0.656916	-0.255843	-0.920993	45412	93
	HSC	HALLMARK_MITOTIC_SPINDLE	8.37e-05	0.00111718	-0.440114	-1.71628	7	149
	HSC	HALLMARK_UV_RESPONSE_DN	0.00109296	0.00447119	-0.466297	-1.69207	97	78
	HSC	HALLMARK_PI3K_AKT_MTOR_SIGNALING	0.00465436	0.0130904	-0.449751	-1.61101	412	71
	HSC	HALLMARK_G2M_CHECKPOINT	0.0115044	0.0295139	-0.37078	-1.43974	1094	142
	HSC	HALLMARK_ANDROGEN_RESPONSE	0.0535195	0.114685	-0.384625	-1.37773	4748	71
	HSC	HALLMARK_HEME_METABOLISM	0.0343492	0.0772858	-0.36191	-1.37748	3210	116
	HSC	HALLMARK_KRAS_SIGNALING_UP	0.164123	0.273539	-0.338221	-1.22285	14669	76
	HSC	HALLMARK_ESTROGEN_RESPONSE_EARLY	0.230502	0.355472	-0.320888	-1.16442	20667	78
	HSC	HALLMARK_SPERMATOGENESIS	0.299426	0.397645	-0.329571	-1.12313	25602	51
	HSC	HALLMARK_PROTEIN_SECRETION	0.396657	0.495821	-0.287189	-1.05093	35829	83
	HSC	HALLMARK_WNT_BETA_CATENIN_SIGNALING	0.533725	0.600441	-0.337851	-0.957669	40560	20
	HSC	HALLMARK_E2F_TARGETS	0.626154	0.67088	-0.239834	-0.931275	59597	142
	HSC	HALLMARK_APICAL_JUNCTION	0.607115	0.666346	-0.255276	-0.926332	54436	78
	HSC	HALLMARK_BILE_ACID_METABOLISM	0.765181	0.782571	-0.239814	-0.806512	64806	47
	HSC	HALLMARK_TGF_BETA_SIGNALING	0.753729	0.782571	-0.253936	-0.805066	61351	34
	HSC	HALLMARK_FATTY_ACID_METABOLISM	0.90033	0.90033	-0.196138	-0.736205	83095	102
	HSC	HALLMARK_IL6_JAK_STAT3_SIGNALING	0.504204	0.581774	0.231655	0.973624	8334	41
	HSC	HALLMARK_XENOBIOTIC_METABOLISM	0.444822	0.526763	0.207683	1.00622	4445	80
	HSC	HALLMARK_INFLAMMATORY_RESPONSE	0.440403	0.526763	0.210528	1.00845	4721	75
	HSC	HALLMARK_MTORC1_SIGNALING	0.288548	0.397645	0.197959	1.06536	1279	150
	HSC	HALLMARK_CHOLESTEROL_HOMEOSTASIS	0.331128	0.425736	0.248122	1.06808	5255	45
	HSC	HALLMARK_UNFOLDED_PROTEIN_RESPONSE	0.262952	0.381704	0.223519	1.09457	2481	85
	HSC	HALLMARK_KRAS_SIGNALING_DN	0.300443	0.397645	0.282602	1.10245	5970	30
	HSC	HALLMARK_IL2_STAT5_SIGNALING	0.217241	0.349137	0.220609	1.11526	1695	101
	HSC	HALLMARK_MYC_TARGETS_V2	0.236982	0.355472	0.256414	1.13155	3485	50
	HSC	HALLMARK_ESTROGEN_RESPONSE_LATE	0.161581	0.273539	0.241089	1.16807	1614	80
	HSC	HALLMARK_PEROXISOME	0.143094	0.25757	0.255711	1.1974	1723	66
	HSC	HALLMARK_UV_RESPONSE_UP	0.0993749	0.194429	0.251188	1.23007	937	85
	HSC	HALLMARK_MYOGENESIS	0.127327	0.238739	0.285501	1.23962	1948	47
	HSC	HALLMARK_EPITHELIAL_MESENCHYMAL_TRANSITION	0.0791307	0.161858	0.295675	1.30913	1146	51
	HSC	HALLMARK_GLYCOLYSIS	0.0190736	0.0451742	0.2768	1.40246	146	102
	HSC	HALLMARK_COMPLEMENT	0.0118056	0.0295139	0.29462	1.4676	101	93
	HSC	HALLMARK_MYC_TARGETS_V1	0.000926784	0.00417053	0.272302	1.50098	2	177
	HSC	HALLMARK_ADIPOGENESIS	0.00290013	0.00870038	0.287719	1.51536	15	130
	HSC	HALLMARK_P53_PATHWAY	0.00190952	0.00710946	0.31029	1.59473	12	112
	HSC	HALLMARK_ALLOGRAFT_REJECTION	0.00264216	0.00849266	0.323371	1.60573	22	92
	HSC	HALLMARK_DNA_REPAIR	0.000342877	0.00192868	0.33936	1.77482	1	125
	HSC	HALLMARK_APOPTOSIS	0.000124131	0.00111718	0.354505	1.7873	0	99
	HSC	HALLMARK_HYPOXIA	0.000124131	0.00111718	0.358206	1.80596	0	99
	HSC	HALLMARK_COAGULATION	0.00205384	0.00710946	0.462125	1.8855	36	36
	HSC	HALLMARK_REACTIVE_OXYGEN_SPECIES_PATHWAY	0.000406717	0.00203358	0.489893	2.03798	6	39
	HSC	HALLMARK_OXIDATIVE_PHOSPHORYLATION	0.000233809	0.00150306	0.397886	2.14992	0	153
	HSC	HALLMARK_INTERFERON_ALPHA_RESPONSE	8.14e-05	0.00111718	0.492895	2.28959	0	64
	HSC	HALLMARK_TNFA_SIGNALING_VIA_NFKB	0.000114877	0.00111718	0.462727	2.29772	0	92
	HSC	HALLMARK_INTERFERON_GAMMA_RESPONSE	0.000171438	0.00128579	0.446969	2.3376	0	125
	ES, enrichment score; ETP, early T lineage progenitor; GMP, granulocyte-monocytic progenitor; HSPC, hematopoietic stem and progenitor cell; HSC, hematopoietic stem cell; MEP, megakaryocyte-erythrocyte progenitor; MLP, multi-lymphoid progenitor; NES, normalized enrichment score; nMoreExtreme, number of more significant random gene pathways; PNH, paroxysmal nocturnal hemoglobinuria; Pros, B lymhocy…

## Sheet: Table S4
	Supplementary Table 4. Gene set enrichment analysis across HSPC subtypes between GPI(+) vs GPI(-) HSPCs in patients with small PNH cell fractions.
	HSPC subtype	Pathway	Pval	Padj	ES	NES	nMoreExtreme	Size
	GMP	HALLMARK_ADIPOGENESIS	0.40544	0.45612	-0.348308	-1.04518	39338	135
	GMP	HALLMARK_ALLOGRAFT_REJECTION	0.169572	0.231234	-0.41045	-1.20018	16042	96
	GMP	HALLMARK_ANDROGEN_RESPONSE	0.0288131	0.0498688	-0.50802	-1.43193	2629	66
	GMP	HALLMARK_APICAL_JUNCTION	0.00295311	0.00885932	-0.557109	-1.59169	272	75
	GMP	HALLMARK_APOPTOSIS	0.000453405	0.0019527	-0.559218	-1.63915	42	99
	GMP	HALLMARK_BILE_ACID_METABOLISM	0.374838	0.432505	-0.399421	-1.07474	32701	45
	GMP	HALLMARK_CHOLESTEROL_HOMEOSTASIS	0.00578907	0.0137109	-0.612898	-1.62387	498	40
	GMP	HALLMARK_COAGULATION	0.0146717	0.0300103	-0.590426	-1.55314	1256	38
	GMP	HALLMARK_COMPLEMENT	1.05e-05	0.000161516	-0.7216	-2.13099	0	108
	GMP	HALLMARK_DNA_REPAIR	0.0450356	0.0735975	0.2961	1.2592	170	119
	GMP	HALLMARK_E2F_TARGETS	0.000477327	0.0019527	0.609351	2.68817	0	159
	GMP	HALLMARK_EPITHELIAL_MESENCHYMAL_TRANSITION	0.00383851	0.0107958	-0.600919	-1.63155	337	48
	GMP	HALLMARK_ESTROGEN_RESPONSE_EARLY	0.0112148	0.0252332	-0.514519	-1.48453	1046	83
	GMP	HALLMARK_ESTROGEN_RESPONSE_LATE	0.0603992	0.093723	-0.458947	-1.33043	5663	87
	GMP	HALLMARK_FATTY_ACID_METABOLISM	0.369509	0.432505	-0.369807	-1.06951	34561	85
	GMP	HALLMARK_G2M_CHECKPOINT	0.00040568	0.0019527	0.350386	1.53448	0	149
	GMP	HALLMARK_GLYCOLYSIS	0.34722	0.422294	-0.368058	-1.08091	32988	101
	GMP	HALLMARK_HEME_METABOLISM	0.080416	0.120624	-0.430832	-1.27777	7715	114
	GMP	HALLMARK_HYPOXIA	0.000147196	0.00107708	-0.57858	-1.7008	13	102
	GMP	HALLMARK_IL2_STAT5_SIGNALING	0.000167546	0.00107708	-0.569191	-1.6798	15	107
	GMP	HALLMARK_IL6_JAK_STAT3_SIGNALING	0.00137448	0.00475783	-0.6413	-1.70968	118	42
	GMP	HALLMARK_INFLAMMATORY_RESPONSE	1.08e-05	0.000161516	-0.703139	-2.01885	0	79
	GMP	HALLMARK_INTERFERON_ALPHA_RESPONSE	0.544101	0.569408	-0.349376	-0.964575	48683	55
	GMP	HALLMARK_INTERFERON_GAMMA_RESPONSE	0.0045112	0.011278	-0.500475	-1.48843	433	119
	GMP	HALLMARK_KRAS_SIGNALING_DN	0.0129323	0.027712	-0.666424	-1.60589	1036	22
	GMP	HALLMARK_KRAS_SIGNALING_UP	2.17e-05	0.000243926	-0.641983	-1.82917	1	73
	GMP	HALLMARK_MITOTIC_SPINDLE	0.0221841	0.0415953	-0.450664	-1.35852	2161	146
	GMP	HALLMARK_MTORC1_SIGNALING	0.165229	0.231234	-0.390551	-1.17829	16111	148
	GMP	HALLMARK_MYC_TARGETS_V1	0.000646412	0.00242405	0.640771	2.86317	0	178
	GMP	HALLMARK_MYC_TARGETS_V2	0.110802	0.160841	0.345033	1.25923	1352	47
	GMP	HALLMARK_MYOGENESIS	0.045794	0.0735975	-0.51415	-1.40985	4071	52
	GMP	HALLMARK_OXIDATIVE_PHOSPHORYLATION	0.000382117	0.0019527	0.50391	2.19474	0	144
	GMP	HALLMARK_P53_PATHWAY	0.00280473	0.00885932	-0.518734	-1.5319	267	108
	GMP	HALLMARK_PEROXISOME	0.575997	0.589088	-0.338811	-0.946911	52125	61
	GMP	HALLMARK_PI3K_AKT_MTOR_SIGNALING	0.0260274	0.0468492	-0.496609	-1.42399	2414	78
	GMP	HALLMARK_PROTEIN_SECRETION	0.271707	0.340045	-0.391909	-1.1323	25399	84
	GMP	HALLMARK_REACTIVE_OXYGEN_SPECIES_PATHWAY	0.423692	0.465027	-0.392016	-1.04213	36614	41
	GMP	HALLMARK_SPERMATOGENESIS	0.523895	0.561316	-0.356871	-0.975951	46447	51
	GMP	HALLMARK_TGF_BETA_SIGNALING	0.00440425	0.011278	-0.639078	-1.66181	373	35
	GMP	HALLMARK_TNFA_SIGNALING_VIA_NFKB	1.04e-05	0.000161516	-0.723669	-2.14042	0	110
	GMP	HALLMARK_UNFOLDED_PROTEIN_RESPONSE	0.963571	0.963571	-0.222855	-0.642999	89957	83
	GMP	HALLMARK_UV_RESPONSE_DN	8.67e-05	0.000779854	-0.6159	-1.75703	7	74
	GMP	HALLMARK_UV_RESPONSE_UP	0.0178226	0.0348703	-0.494526	-1.43804	1676	90
	GMP	HALLMARK_WNT_BETA_CATENIN_SIGNALING	0.272036	0.340045	-0.500131	-1.17484	21418	19
	GMP	HALLMARK_XENOBIOTIC_METABOLISM	0.191181	0.253034	-0.41538	-1.19264	17754	79
	MLP	HALLMARK_ADIPOGENESIS	0.13046	0.252825	-0.289416	-1.21628	8912	130
	MLP	HALLMARK_ALLOGRAFT_REJECTION	0.018573	0.0854357	-0.361842	-1.46176	1243	100
	MLP	HALLMARK_ANDROGEN_RESPONSE	0.646726	0.691847	-0.239789	-0.895676	42075	63
	MLP	HALLMARK_APICAL_JUNCTION	0.440905	0.563379	-0.26335	-1.01214	28970	74
	MLP	HALLMARK_APICAL_SURFACE	0.388293	0.541256	0.367225	1.04209	15302	15
	MLP	HALLMARK_APOPTOSIS	0.278741	0.427403	-0.278465	-1.11078	18593	92
	MLP	HALLMARK_BILE_ACID_METABOLISM	0.783765	0.811498	-0.226648	-0.801123	50120	47
	MLP	HALLMARK_CHOLESTEROL_HOMEOSTASIS	0.368287	0.529412	-0.31382	-1.06682	23348	39
	MLP	HALLMARK_COAGULATION	0.600316	0.691847	0.263082	0.885905	22416	31
	MLP	HALLMARK_COMPLEMENT	0.131909	0.252825	-0.311	-1.23835	8789	91
	MLP	HALLMARK_DNA_REPAIR	0.577963	0.691847	-0.228772	-0.943438	39145	114
	MLP	HALLMARK_E2F_TARGETS	0.0101474	0.0777969	0.350705	1.56637	317	139
	MLP	HALLMARK_EPITHELIAL_MESENCHYMAL_TRANSITION	0.793856	0.811498	-0.230017	-0.78644	50420	40
	MLP	HALLMARK_ESTROGEN_RESPONSE_EARLY	0.0451239	0.129731	0.375276	1.49455	1550	71
	MLP	HALLMARK_ESTROGEN_RESPONSE_LATE	0.153421	0.266535	0.310533	1.2406	5277	72
	MLP	HALLMARK_FATTY_ACID_METABOLISM	8.97e-05	0.00189417	-0.467363	-1.87064	5	94
	MLP	HALLMARK_G2M_CHECKPOINT	0.0171416	0.0854357	0.338032	1.50699	538	137
	MLP	HALLMARK_GLYCOLYSIS	0.0329179	0.110804	-0.358795	-1.41761	2186	87
	MLP	HALLMARK_HEME_METABOLISM	0.000123533	0.00189417	0.471958	2.03111	3	111
	MLP	HALLMARK_HYPOXIA	0.0240433	0.100545	-0.365341	-1.44914	1598	89
	MLP	HALLMARK_IL2_STAT5_SIGNALING	0.00402313	0.0370128	-0.393061	-1.59287	269	102
	MLP	HALLMARK_IL6_JAK_STAT3_SIGNALING	0.123755	0.252825	-0.388931	-1.30615	7803	37
	MLP	HALLMARK_INFLAMMATORY_RESPONSE	0.0334616	0.110804	-0.38098	-1.4435	2190	68
	MLP	HALLMARK_INTERFERON_ALPHA_RESPONSE	0.0177001	0.0854357	-0.411157	-1.52781	1150	61
	MLP	HALLMARK_INTERFERON_GAMMA_RESPONSE	0.000205928	0.00236817	-0.427875	-1.77625	13	119
	MLP	HALLMARK_KRAS_SIGNALING_DN	0.401628	0.543379	-0.323197	-1.04519	25165	31
	MLP	HALLMARK_KRAS_SIGNALING_UP	0.0351974	0.110804	-0.383264	-1.4402	2295	65
	MLP	HALLMARK_MITOTIC_SPINDLE	0.137932	0.253795	0.272692	1.21336	4356	135
	MLP	HALLMARK_MTORC1_SIGNALING	0.0538748	0.142463	-0.308296	-1.31369	3703	144
	MLP	HALLMARK_MYC_TARGETS_V1	0.270108	0.427403	-0.249587	-1.09682	19013	181
	MLP	HALLMARK_MYC_TARGETS_V2	0.425347	0.559028	0.275788	0.999458	15434	44
	MLP	HALLMARK_MYOGENESIS	0.015528	0.0854357	-0.4456	-1.57505	992	47
	MLP	HALLMARK_OXIDATIVE_PHOSPHORYLATION	1.44e-05	0.000661005	-0.48262	-2.09223	0	163
	MLP	HALLMARK_P53_PATHWAY	0.637248	0.691847	-0.225078	-0.912128	42766	102
	MLP	HALLMARK_PEROXISOME	0.835492	0.835492	0.196958	0.769578	29095	64
	MLP	HALLMARK_PI3K_AKT_MTOR_SIGNALING	0.0557463	0.142463	-0.353228	-1.36623	3668	77
	MLP	HALLMARK_PROTEIN_SECRETION	0.062447	0.151188	-0.345707	-1.34956	4125	81
	MLP	HALLMARK_REACTIVE_OXYGEN_SPECIES_PATHWAY	0.112832	0.247155	0.380779	1.35232	4116	40
	MLP	HALLMARK_SPERMATOGENESIS	0.643932	0.691847	0.23901	0.866177	23366	44
	MLP	HALLMARK_TGF_BETA_SIGNALING	0.626566	0.691847	-0.270272	-0.89246	39410	34
	MLP	HALLMARK_TNFA_SIGNALING_VIA_NFKB	0.156445	0.266535	-0.304223	-1.21136	10424	91
	MLP	HALLMARK_UNFOLDED_PROTEIN_RESPONSE	0.232208	0.381485	-0.297496	-1.15067	15282	77
	MLP	HALLMARK_UV_RESPONSE_DN	0.0361316	0.110804	0.383759	1.53315	1242	72
	MLP	HALLMARK_UV_RESPONSE_UP	0.299586	0.444547	-0.277301	-1.09783	19911	88
	MLP	HALLMARK_WNT_BETA_CATENIN_SIGNALING	0.531598	0.660905	-0.326521	-0.951291	32646	20
	MLP	HALLMARK_XENOBIOTIC_METABOLISM	0.092252	0.21218	-0.338065	-1.30181	6063	75
	ProB	HALLMARK_ADIPOGENESIS	0.302132	0.429084	-0.273825	-1.08778	19750	125
	ProB	HALLMARK_ALLOGRAFT_REJECTION	0.188849	0.357401	0.300454	1.18766	6702	96
	ProB	HALLMARK_ANDROGEN_RESPONSE	0.0805017	0.176337	-0.378462	-1.34611	5069	63
	ProB	HALLMARK_APICAL_JUNCTION	0.925077	0.944846	-0.194055	-0.705459	58734	71
	ProB	HALLMARK_APOPTOSIS	0.0409928	0.0992456	-0.368225	-1.39785	2640	92
	ProB	HALLMARK_BILE_ACID_METABOLISM	0.908943	0.944846	-0.209697	-0.680668	56049	39
	ProB	HALLMARK_CHOLESTEROL_HOMEOSTASIS	0.018844	0.0695092	-0.502625	-1.59703	1159	35
	ProB	HALLMARK_COAGULATION	0.487933	0.62347	-0.317509	-0.983414	29861	31
	ProB	HALLMARK_COMPLEMENT	0.275363	0.415943	-0.300614	-1.11941	17598	82
	ProB	HALLMARK_DNA_REPAIR	0.722005	0.830306	-0.222256	-0.869946	46990	112
	ProB	HALLMARK_E2F_TARGETS	0.000119804	0.00275548	0.450026	1.9216	3	157
	ProB	HALLMARK_EPITHELIAL_MESENCHYMAL_TRANSITION	0.232681	0.382262	0.3416	1.17214	8873	44
	ProB	HALLMARK_ESTROGEN_RESPONSE_EARLY	0.39191	0.515081	-0.287245	-1.0416	24850	70
	ProB	HALLMARK_ESTROGEN_RESPONSE_LATE	0.119269	0.249381	-0.350519	-1.27692	7577	72
	ProB	HALLMARK_FATTY_ACID_METABOLISM	0.00970376	0.0446373	-0.411094	-1.55201	623	89
	ProB	HALLMARK_G2M_CHECKPOINT	0.000776978	0.00714819	0.412849	1.75771	25	154
	ProB	HALLMARK_GLYCOLYSIS	0.167791	0.335581	-0.31549	-1.20339	10822	95
	ProB	HALLMARK_HEME_METABOLISM	0.0205664	0.0695092	0.386873	1.5405	723	101
	ProB	HALLMARK_HYPOXIA	0.00234105	0.015384	-0.438562	-1.67027	150	94
	ProB	HALLMARK_IL2_STAT5_SIGNALING	0.0361869	0.0992456	-0.37535	-1.41707	2326	89
	ProB	HALLMARK_IL6_JAK_STAT3_SIGNALING	0.0213986	0.0695092	-0.480846	-1.56965	1320	40
	ProB	HALLMARK_INFLAMMATORY_RESPONSE	0.307821	0.429084	-0.304725	-1.09879	19449	68
	ProB	HALLMARK_INTERFERON_ALPHA_RESPONSE	0.000604941	0.00695683	-0.538316	-1.87506	37	56
	ProB	HALLMARK_INTERFERON_GAMMA_RESPONSE	1.53e-05	0.0007051	-0.568387	-2.23137	0	114
	ProB	HALLMARK_KRAS_SIGNALING_DN	0.000332474	0.00509794	-0.70053	-1.98745	19	21
	ProB	HALLMARK_KRAS_SIGNALING_UP	0.00957601	0.0446373	-0.435429	-1.58293	607	71
	ProB	HALLMARK_MITOTIC_SPINDLE	0.00690202	0.0396866	0.380424	1.5978	234	140
	ProB	HALLMARK_MTORC1_SIGNALING	0.280309	0.415943	-0.271128	-1.09767	18528	143
	ProB	HALLMARK_MYC_TARGETS_V1	0.0409811	0.0992456	0.310871	1.35298	1339	179
	ProB	HALLMARK_MYC_TARGETS_V2	0.229103	0.382262	0.338223	1.1741	8671	47
	ProB	HALLMARK_MYOGENESIS	0.19424	0.357401	-0.360622	-1.21431	12071	47
	ProB	HALLMARK_NOTCH_SIGNALING	0.228269	0.382262	-0.46753	-1.22321	13568	15
	ProB	HALLMARK_OXIDATIVE_PHOSPHORYLATION	0.0401929	0.0992456	-0.328395	-1.3451	2675	156
	ProB	HALLMARK_P53_PATHWAY	0.0160041	0.0669262	-0.389657	-1.49628	1034	99
	ProB	HALLMARK_PEROXISOME	0.861707	0.943775	-0.214471	-0.747045	54128	56
	ProB	HALLMARK_PI3K_AKT_MTOR_SIGNALING	0.944846	0.944846	-0.187085	-0.684576	60060	74
	ProB	HALLMARK_PROTEIN_SECRETION	0.927379	0.944846	-0.192773	-0.710101	59061	77
	ProB	HALLMARK_REACTIVE_OXYGEN_SPECIES_PATHWAY	0.0481727	0.110797	0.478944	1.58797	1851	37
	ProB	HALLMARK_SPERMATOGENESIS	0.740421	0.830716	0.23373	0.808025	28095	46
	ProB	HALLMARK_TGF_BETA_SIGNALING	0.242148	0.384097	-0.373484	-1.17936	14887	34
	ProB	HALLMARK_TNFA_SIGNALING_VIA_NFKB	0.00144603	0.0110862	-0.453208	-1.71429	92	90
	ProB	HALLMARK_UNFOLDED_PROTEIN_RESPONSE	0.59238	0.717091	-0.252004	-0.92641	37701	76
	ProB	HALLMARK_UV_RESPONSE_DN	0.354384	0.47946	-0.296694	-1.06723	22384	67
	ProB	HALLMARK_UV_RESPONSE_UP	0.022666	0.0695092	-0.398056	-1.47891	1446	81
	ProB	HALLMARK_WNT_BETA_CATENIN_SIGNALING	0.502389	0.624592	-0.361023	-0.972761	29962	17
	ProB	HALLMARK_XENOBIOTIC_METABOLISM	0.63671	0.750991	-0.247964	-0.901436	40425	71
	MEP	HALLMARK_ADIPOGENESIS	0.127017	0.19476	-0.313842	-1.22749	7192	133
	MEP	HALLMARK_ALLOGRAFT_REJECTION	0.0381882	0.0924557	-0.393062	-1.44523	2127	88
	MEP	HALLMARK_ANDROGEN_RESPONSE	0.0364539	0.0924557	-0.419985	-1.48472	2018	70
	MEP	HALLMARK_APICAL_JUNCTION	0.159737	0.229622	-0.339833	-1.22824	8889	79
	MEP	HALLMARK_APOPTOSIS	0.0349722	0.0924557	-0.391441	-1.4521	1958	93
	MEP	HALLMARK_BILE_ACID_METABOLISM	0.0775492	0.155098	-0.425592	-1.40615	4258	48
	MEP	HALLMARK_CHOLESTEROL_HOMEOSTASIS	0.047284	0.108753	-0.455133	-1.49747	2593	47
	MEP	HALLMARK_COAGULATION	0.0879478	0.161824	-0.457611	-1.40576	4786	33
	MEP	HALLMARK_COMPLEMENT	0.00151821	0.00673632	-0.482886	-1.79345	84	94
	MEP	HALLMARK_DNA_REPAIR	0.800163	0.817944	-0.21527	-0.829765	45205	120
	MEP	HALLMARK_E2F_TARGETS	2.34e-05	0.000358985	0.544443	2.2729	0	174
	MEP	HALLMARK_EPITHELIAL_MESENCHYMAL_TRANSITION	0.0869526	0.161824	-0.424811	-1.38782	4776	45
	MEP	HALLMARK_ESTROGEN_RESPONSE_EARLY	0.158168	0.229622	-0.333892	-1.22313	8811	86
	MEP	HALLMARK_ESTROGEN_RESPONSE_LATE	0.00956517	0.033846	-0.439371	-1.61801	532	89
	MEP	HALLMARK_FATTY_ACID_METABOLISM	0.000177579	0.00116695	-0.501384	-1.89727	9	106
	MEP	HALLMARK_G2M_CHECKPOINT	2.34e-05	0.000358985	0.575103	2.38141	0	164
	MEP	HALLMARK_GLYCOLYSIS	0.00266634	0.0102209	-0.450769	-1.70312	149	105
	MEP	HALLMARK_HEME_METABOLISM	2.31e-05	0.000358985	0.519481	2.09113	0	134
	MEP	HALLMARK_HYPOXIA	8.92e-05	0.000820549	-0.527122	-1.97293	4	99
	MEP	HALLMARK_IL2_STAT5_SIGNALING	0.0122789	0.0376552	-0.409265	-1.55322	691	108
	MEP	HALLMARK_IL6_JAK_STAT3_SIGNALING	0.0941632	0.166596	-0.42874	-1.37495	5155	41
	MEP	HALLMARK_INFLAMMATORY_RESPONSE	0.00161086	0.00673632	-0.52677	-1.85317	88	68
	MEP	HALLMARK_INTERFERON_ALPHA_RESPONSE	0.340975	0.392122	-0.318564	-1.07171	18739	53
	MEP	HALLMARK_INTERFERON_GAMMA_RESPONSE	0.000887563	0.00453644	-0.473429	-1.80111	49	110
	MEP	HALLMARK_KRAS_SIGNALING_DN	0.547507	0.585705	-0.309073	-0.931002	29658	30
	MEP	HALLMARK_KRAS_SIGNALING_UP	0.1095	0.178153	-0.367638	-1.30361	6079	71
	MEP	HALLMARK_MITOTIC_SPINDLE	0.000162935	0.00116695	0.44658	1.83452	6	154
	MEP	HALLMARK_MTORC1_SIGNALING	0.0322926	0.0924557	-0.350106	-1.39487	1840	152
	MEP	HALLMARK_MYC_TARGETS_V1	0.0700209	0.146407	-0.31675	-1.28536	4014	175
	MEP	HALLMARK_MYC_TARGETS_V2	0.762691	0.797359	-0.243653	-0.805024	41886	48
	MEP	HALLMARK_MYOGENESIS	0.327931	0.392122	0.312305	1.08008	14789	54
	MEP	HALLMARK_NOTCH_SIGNALING	0.915675	0.915675	-0.236303	-0.608846	49092	15
	MEP	HALLMARK_OXIDATIVE_PHOSPHORYLATION	0.000699545	0.00402238	-0.425954	-1.71095	39	162
	MEP	HALLMARK_P53_PATHWAY	0.0111164	0.0365254	-0.413636	-1.56523	625	106
	MEP	HALLMARK_PEROXISOME	0.203889	0.275849	-0.339367	-1.1876	11251	66
	MEP	HALLMARK_PI3K_AKT_MTOR_SIGNALING	0.0653947	0.143245	-0.397707	-1.39538	3608	67
	MEP	HALLMARK_PROTEIN_SECRETION	0.338107	0.392122	-0.295416	-1.0677	18816	79
	MEP	HALLMARK_REACTIVE_OXYGEN_SPECIES_PATHWAY	0.266491	0.340517	-0.356159	-1.14219	14591	41
	MEP	HALLMARK_SPERMATOGENESIS	0.229994	0.302278	0.340126	1.16777	10357	52
	MEP	HALLMARK_TGF_BETA_SIGNALING	0.483722	0.529791	-0.31703	-0.9739	26328	33
	MEP	HALLMARK_TNFA_SIGNALING_VIA_NFKB	3.56e-05	0.000409873	-0.543361	-2.04049	1	101
	MEP	HALLMARK_UNFOLDED_PROTEIN_RESPONSE	0.187669	0.2616	-0.325721	-1.19078	10455	85
	MEP	HALLMARK_UV_RESPONSE_DN	0.112314	0.178153	-0.362016	-1.29556	6234	75
	MEP	HALLMARK_UV_RESPONSE_UP	0.100043	0.170444	-0.352011	-1.29875	5581	90
	MEP	HALLMARK_WNT_BETA_CATENIN_SIGNALING	0.473699	0.529791	-0.352831	-0.982457	25520	21
	MEP	HALLMARK_XENOBIOTIC_METABOLISM	0.302217	0.37573	-0.293835	-1.09002	16928	93
	ETP	HALLMARK_ADIPOGENESIS	0.337616	0.45337	-0.283766	-1.06496	25149	142
	ETP	HALLMARK_ALLOGRAFT_REJECTION	0.0269926	0.060412	-0.391517	-1.41377	1949	107
	ETP	HALLMARK_ANDROGEN_RESPONSE	0.0139624	0.0410146	-0.445803	-1.51713	972	72
	ETP	HALLMARK_APICAL_JUNCTION	0.1363	0.246389	-0.357834	-1.2406	9597	81
	ETP	HALLMARK_APICAL_SURFACE	0.397214	0.504569	0.384287	1.03923	14483	16
	ETP	HALLMARK_APOPTOSIS	0.0981677	0.192245	-0.351779	-1.26878	7087	106
	ETP	HALLMARK_BILE_ACID_METABOLISM	0.907695	0.907695	-0.22006	-0.700246	61420	48
	ETP	HALLMARK_CHOLESTEROL_HOMEOSTASIS	0.200785	0.325411	-0.383771	-1.20692	13496	45
	ETP	HALLMARK_COAGULATION	0.721737	0.770946	0.251206	0.82436	24022	39
	ETP	HALLMARK_COMPLEMENT	0.0246317	0.060412	-0.396557	-1.42606	1773	104
	ETP	HALLMARK_DNA_REPAIR	0.000897556	0.00661445	-0.441563	-1.6327	65	127
	ETP	HALLMARK_E2F_TARGETS	1.31e-05	0.000308674	-0.5997	-2.31653	0	181
	ETP	HALLMARK_EPITHELIAL_MESENCHYMAL_TRANSITION	0.257046	0.377536	-0.3562	-1.14902	17483	52
	ETP	HALLMARK_ESTROGEN_RESPONSE_EARLY	0.598922	0.654636	-0.264452	-0.928304	42441	88
	ETP	HALLMARK_ESTROGEN_RESPONSE_LATE	0.0185259	0.0512186	-0.425606	-1.47878	1305	82
	ETP	HALLMARK_FATTY_ACID_METABOLISM	9.73e-05	0.000914931	-0.499625	-1.79391	6	103
	ETP	HALLMARK_G2M_CHECKPOINT	1.31e-05	0.000308674	-0.52998	-2.0363	0	173
	ETP	HALLMARK_GLYCOLYSIS	0.00112586	0.00661445	-0.447538	-1.63787	81	118
	ETP	HALLMARK_HEME_METABOLISM	0.143459	0.249725	0.298038	1.19423	3879	120
	ETP	HALLMARK_HYPOXIA	0.15472	0.259708	-0.330506	-1.20248	11227	113
	ETP	HALLMARK_IL2_STAT5_SIGNALING	0.00768976	0.0258156	-0.416462	-1.51659	557	114
	ETP	HALLMARK_IL6_JAK_STAT3_SIGNALING	0.000994272	0.00661445	-0.572646	-1.80835	66	46
	ETP	HALLMARK_INFLAMMATORY_RESPONSE	0.566603	0.634056	-0.274742	-0.943207	39668	76
	ETP	HALLMARK_INTERFERON_ALPHA_RESPONSE	0.00126846	0.00662419	-0.532857	-1.75144	86	58
	ETP	HALLMARK_INTERFERON_GAMMA_RESPONSE	4.09e-05	0.000641017	-0.505212	-1.8633	2	125
	ETP	HALLMARK_KRAS_SIGNALING_DN	0.31519	0.448907	-0.373782	-1.11422	20886	34
	ETP	HALLMARK_KRAS_SIGNALING_UP	0.0857822	0.175294	-0.373695	-1.30312	6062	84
	ETP	HALLMARK_MITOTIC_SPINDLE	0.026558	0.060412	-0.357293	-1.3661	2010	166
	ETP	HALLMARK_MTORC1_SIGNALING	0.00496893	0.0194616	-0.393163	-1.49695	374	160
	ETP	HALLMARK_MYC_TARGETS_V1	6.52e-05	0.000766031	-0.44134	-1.70728	4	183
	ETP	HALLMARK_MYC_TARGETS_V2	0.840635	0.877996	-0.239605	-0.756645	56646	46
	ETP	HALLMARK_MYOGENESIS	0.00598706	0.0216455	-0.504826	-1.63908	407	54
	ETP	HALLMARK_NOTCH_SIGNALING	0.871192	0.890131	0.242116	0.663456	31571	17
	ETP	HALLMARK_OXIDATIVE_PHOSPHORYLATION	0.00141308	0.00664149	-0.411019	-1.57152	106	166
	ETP	HALLMARK_P53_PATHWAY	0.00162586	0.00694685	-0.447299	-1.62566	117	112
	ETP	HALLMARK_PEROXISOME	0.413265	0.511144	-0.310037	-1.03284	28511	63
	ETP	HALLMARK_PI3K_AKT_MTOR_SIGNALING	0.329544	0.45337	-0.315797	-1.08415	23071	76
	ETP	HALLMARK_PROTEIN_SECRETION	0.562927	0.634056	-0.273421	-0.946315	39615	80
	ETP	HALLMARK_REACTIVE_OXYGEN_SPECIES_PATHWAY	0.213745	0.334868	0.365966	1.19342	7121	38
	ETP	HALLMARK_SPERMATOGENESIS	0.116068	0.218207	-0.393127	-1.28831	7948	57
	ETP	HALLMARK_TGF_BETA_SIGNALING	0.486444	0.578636	-0.328885	-0.986013	32277	35
	ETP	HALLMARK_TNFA_SIGNALING_VIA_NFKB	0.492456	0.578636	-0.271414	-0.986425	35740	112
	ETP	HALLMARK_UNFOLDED_PROTEIN_RESPONSE	0.0696053	0.148702	-0.377232	-1.32686	4940	89
	ETP	HALLMARK_UV_RESPONSE_DN	0.235178	0.356561	0.307215	1.14245	7052	76
	ETP	HALLMARK_UV_RESPONSE_UP	0.0198461	0.0518204	-0.413489	-1.45912	1410	91
	ETP	HALLMARK_WNT_BETA_CATENIN_SIGNALING	0.363104	0.474052	0.371317	1.06567	12895	21
	ETP	HALLMARK_XENOBIOTIC_METABOLISM	0.0108659	0.0340464	-0.432685	-1.51885	769	88
	HSC	HALLMARK_OXIDATIVE_PHOSPHORYLATION	2.02e-05	0.00030349	-0.529256	-2.36614	0	159
	HSC	HALLMARK_FATTY_ACID_METABOLISM	1.99e-05	0.00030349	-0.538867	-2.26477	0	106
	HSC	HALLMARK_MYC_TARGETS_V1	2.02e-05	0.00030349	-0.467516	-2.12057	0	177
	HSC	HALLMARK_HYPOXIA	9.91e-05	0.00111512	-0.454458	-1.88934	4	99
	HSC	HALLMARK_GLYCOLYSIS	0.000277541	0.00249787	-0.440443	-1.83107	13	99
	HSC	HALLMARK_MYC_TARGETS_V2	0.00313541	0.015677	-0.478605	-1.73667	160	48
	HSC	HALLMARK_ADIPOGENESIS	0.000339579	0.00254684	-0.398077	-1.73323	16	132
	HSC	HALLMARK_TNFA_SIGNALING_VIA_NFKB	0.00172544	0.00970558	-0.409221	-1.68915	86	95
	HSC	HALLMARK_UNFOLDED_PROTEIN_RESPONSE	0.00860101	0.0322538	-0.40124	-1.59417	436	76
	HSC	HALLMARK_UV_RESPONSE_UP	0.00628171	0.0266543	-0.385945	-1.58822	316	93
	HSC	HALLMARK_XENOBIOTIC_METABOLISM	0.0133892	0.043019	-0.374836	-1.52586	677	87
	HSC	HALLMARK_REACTIVE_OXYGEN_SPECIES_PATHWAY	0.0428273	0.0918392	-0.431788	-1.48207	2210	37
	HSC	HALLMARK_IL6_JAK_STAT3_SIGNALING	0.0424218	0.0918392	-0.429192	-1.48131	2183	38
	HSC	HALLMARK_IL2_STAT5_SIGNALING	0.0181789	0.0481207	-0.352587	-1.47028	914	101
	HSC	HALLMARK_INTERFERON_GAMMA_RESPONSE	0.0152956	0.043019	-0.337063	-1.45519	766	125
	HSC	HALLMARK_MTORC1_SIGNALING	0.0123157	0.0426312	-0.329142	-1.45291	612	145
	HSC	HALLMARK_DNA_REPAIR	0.027943	0.0698575	-0.330327	-1.40419	1399	114
	HSC	HALLMARK_P53_PATHWAY	0.0428583	0.0918392	-0.319959	-1.35698	2151	112
	HSC	HALLMARK_BILE_ACID_METABOLISM	0.104143	0.180247	-0.365212	-1.31897	5351	47
	HSC	HALLMARK_ALLOGRAFT_REJECTION	0.0792612	0.155076	-0.313826	-1.29766	3994	96
	HSC	HALLMARK_ESTROGEN_RESPONSE_LATE	0.101069	0.180247	-0.324497	-1.2868	5142	75
	HSC	HALLMARK_APOPTOSIS	0.0909523	0.170536	-0.312362	-1.28295	4591	92
	HSC	HALLMARK_INFLAMMATORY_RESPONSE	0.112147	0.186912	-0.32289	-1.27388	5713	73
	HSC	HALLMARK_PEROXISOME	0.157447	0.244315	-0.314473	-1.22163	8037	67
	HSC	HALLMARK_COMPLEMENT	0.165914	0.248872	-0.291425	-1.19266	8381	90
	HSC	HALLMARK_ESTROGEN_RESPONSE_EARLY	0.216345	0.304235	-0.293465	-1.15779	11022	73
	HSC	HALLMARK_PI3K_AKT_MTOR_SIGNALING	0.287786	0.380893	-0.281342	-1.10391	14647	71
	HSC	HALLMARK_KRAS_SIGNALING_UP	0.444563	0.540684	-0.251709	-1.005	22577	78
	HSC	HALLMARK_WNT_BETA_CATENIN_SIGNALING	0.475002	0.562503	-0.333847	-0.988038	24730	20
	HSC	HALLMARK_PROTEIN_SECRETION	0.599527	0.658017	-0.230987	-0.926248	30389	80
	HSC	HALLMARK_CHOLESTEROL_HOMEOSTASIS	0.590371	0.658017	-0.257619	-0.917989	30373	44
	HSC	HALLMARK_MYOGENESIS	0.614605	0.658505	-0.245054	-0.90932	31594	53
	HSC	HALLMARK_ANDROGEN_RESPONSE	0.694494	0.726796	-0.224219	-0.873577	35480	68
	HSC	HALLMARK_COAGULATION	0.73384	0.750518	-0.243124	-0.824808	38075	35
	HSC	HALLMARK_INTERFERON_ALPHA_RESPONSE	0.924658	0.924658	0.185233	0.701047	45261	67
	HSC	HALLMARK_SPERMATOGENESIS	0.525048	0.605825	0.266706	0.941743	25488	46
	HSC	HALLMARK_EPITHELIAL_MESENCHYMAL_TRANSITION	0.411712	0.514639	0.285236	1.01559	20030	48
	HSC	HALLMARK_KRAS_SIGNALING_DN	0.360432	0.463412	0.326053	1.06042	17370	31
	HSC	HALLMARK_E2F_TARGETS	0.238962	0.325857	0.262499	1.11879	11992	137
	HSC	HALLMARK_TGF_BETA_SIGNALING	0.192091	0.278842	0.355658	1.22018	9306	40
	HSC	HALLMARK_APICAL_JUNCTION	0.134732	0.216533	0.324222	1.25597	6627	76
	HSC	HALLMARK_UV_RESPONSE_DN	0.0539682	0.110389	0.376403	1.44118	2649	71
	HSC	HALLMARK_G2M_CHECKPOINT	0.0151171	0.043019	0.359429	1.53308	757	138
	HSC	HALLMARK_MITOTIC_SPINDLE	0.0065155	0.0266543	0.384886	1.64041	326	137
	HSC	HALLMARK_HEME_METABOLISM	0.000843255	0.00542093	0.451058	1.88434	41	121
	ES, enrichment score; ETP, early T lineage progenitor; GMP, granulocyte-monocytic progenitor; HSPC, hematopoietic stem and progenitor cell; HSC, hematopoietic stem cell; MEP, megakaryocyte-erythrocyte progenitor; MLP, multi-lymphoid progenitor; NES, normalized enrichment score; nMoreExtreme, number of more significant random gene pathways; PNH, paroxysmal nocturnal hemoglobinuria; Pros, B lymhocy…

## Sheet: Table S5
	Supplementary Table 5. Gene set enrichment analysis between GPI(+) vs GPI(-) T cells in PNH patients.
	Cell type	Pathway	Pval	Padj	ES	NES	nMoreExtreme	Size
	CD4+ T cell	HALLMARK_ADIPOGENESIS	0.733181	0.896111	0.21611	0.868853	37642	95
	CD4+ T cell	HALLMARK_ALLOGRAFT_REJECTION	0.00894929	0.0511414	0.382745	1.53574	458	94
	CD4+ T cell	HALLMARK_ANDROGEN_RESPONSE	0.158216	0.302673	0.340396	1.234	8124	54
	CD4+ T cell	HALLMARK_APICAL_JUNCTION	0.00362474	0.0318977	0.469198	1.70666	185	55
	CD4+ T cell	HALLMARK_APOPTOSIS	0.447265	0.634828	0.257493	1.00399	23026	79
	CD4+ T cell	HALLMARK_BILE_ACID_METABOLISM	0.181624	0.332977	0.381068	1.23808	9264	32
	CD4+ T cell	HALLMARK_CHOLESTEROL_HOMEOSTASIS	0.0563504	0.165295	0.492358	1.48486	2878	23
	CD4+ T cell	HALLMARK_COAGULATION	0.0396701	0.124677	0.505096	1.53751	2024	24
	CD4+ T cell	HALLMARK_COMPLEMENT	0.0916632	0.235262	-0.33618	-1.30635	4463	81
	CD4+ T cell	HALLMARK_DNA_REPAIR	0.950346	0.97805	-0.178703	-0.707372	46355	90
	CD4+ T cell	HALLMARK_E2F_TARGETS	0.105592	0.235262	-0.319366	-1.27125	5148	93
	CD4+ T cell	HALLMARK_EPITHELIAL_MESENCHYMAL_TRANSITION	0.106937	0.235262	0.425345	1.35201	5462	29
	CD4+ T cell	HALLMARK_ESTROGEN_RESPONSE_EARLY	0.0387617	0.124677	0.416466	1.46805	1986	47
	CD4+ T cell	HALLMARK_ESTROGEN_RESPONSE_LATE	0.0315159	0.124677	-0.440604	-1.54081	1536	46
	CD4+ T cell	HALLMARK_FATTY_ACID_METABOLISM	0.387344	0.587694	0.273195	1.0389	19898	69
	CD4+ T cell	HALLMARK_G2M_CHECKPOINT	0.000553914	0.00745257	-0.468701	-1.8584	26	91
	CD4+ T cell	HALLMARK_GLYCOLYSIS	0.97805	0.97805	-0.166144	-0.62933	47586	70
	CD4+ T cell	HALLMARK_HEME_METABOLISM	0.00524139	0.0384369	-0.423781	-1.66794	255	87
	CD4+ T cell	HALLMARK_HYPOXIA	0.153534	0.302673	-0.320136	-1.22461	7458	74
	CD4+ T cell	HALLMARK_IL2_STAT5_SIGNALING	1.95221e-05	0.000858972	0.549055	2.18677	0	90
	CD4+ T cell	HALLMARK_IL6_JAK_STAT3_SIGNALING	0.0104607	0.0511414	0.507862	1.67212	533	34
	CD4+ T cell	HALLMARK_INFLAMMATORY_RESPONSE	0.0349824	0.124677	0.391595	1.4506	1800	60
	CD4+ T cell	HALLMARK_INTERFERON_ALPHA_RESPONSE	0.00932347	0.0511414	0.432964	1.60385	479	60
	CD4+ T cell	HALLMARK_INTERFERON_GAMMA_RESPONSE	0.00062349	0.00745257	0.410895	1.69774	31	113
	CD4+ T cell	HALLMARK_KRAS_SIGNALING_DN	0.371793	0.587694	0.366489	1.06767	18969	20
	CD4+ T cell	HALLMARK_KRAS_SIGNALING_UP	0.140586	0.294561	0.349399	1.25732	7214	52
	CD4+ T cell	HALLMARK_MITOTIC_SPINDLE	0.5525	0.715	0.234233	0.954049	28429	103
	CD4+ T cell	HALLMARK_MTORC1_SIGNALING	0.779786	0.927314	0.206562	0.85241	40027	112
	CD4+ T cell	HALLMARK_MYC_TARGETS_V1	0.102138	0.235262	-0.286083	-1.2327	4968	156
	CD4+ T cell	HALLMARK_MYC_TARGETS_V2	0.490153	0.67396	-0.314775	-0.972821	23991	26
	CD4+ T cell	HALLMARK_MYOGENESIS	0.263125	0.445288	0.367185	1.15635	13411	28
	CD4+ T cell	HALLMARK_OXIDATIVE_PHOSPHORYLATION	0.896061	0.97805	0.187477	0.79929	46070	140
	CD4+ T cell	HALLMARK_P53_PATHWAY	0.542848	0.715	0.239378	0.958727	27814	93
	CD4+ T cell	HALLMARK_PEROXISOME	0.595886	0.749113	0.259174	0.917924	30587	48
	CD4+ T cell	HALLMARK_PI3K_AKT_MTOR_SIGNALING	0.833369	0.940211	0.208925	0.796584	42790	70
	CD4+ T cell	HALLMARK_PROTEIN_SECRETION	0.911378	0.97805	0.193521	0.733948	46811	68
	CD4+ T cell	HALLMARK_REACTIVE_OXYGEN_SPECIES_PATHWAY	0.819621	0.940211	0.235064	0.758609	41839	31
	CD4+ T cell	HALLMARK_SPERMATOGENESIS	0.214493	0.377507	-0.370729	-1.1997	10507	32
	CD4+ T cell	HALLMARK_TGF_BETA_SIGNALING	0.425604	0.624219	-0.316721	-1.01709	20834	31
	CD4+ T cell	HALLMARK_TNFA_SIGNALING_VIA_NFKB	0.000677507	0.00745257	-0.477673	-1.85981	32	82
	CD4+ T cell	HALLMARK_UNFOLDED_PROTEIN_RESPONSE	0.964387	0.97805	-0.17627	-0.646732	46793	59
	CD4+ T cell	HALLMARK_UV_RESPONSE_DN	0.0731328	0.201115	0.360218	1.34662	3760	63
	CD4+ T cell	HALLMARK_UV_RESPONSE_UP	0.0311599	0.124677	-0.406369	-1.50427	1512	62
	CD4+ T cell	HALLMARK_XENOBIOTIC_METABOLISM	0.385218	0.587694	0.29503	1.04492	19773	48
	CD8+ T cell	HALLMARK_ADIPOGENESIS	0.898115	0.939888	-0.205679	-0.742578	54361	100
	CD8+ T cell	HALLMARK_ALLOGRAFT_REJECTION	0.00168211	0.0378476	-0.486584	-1.76169	101	102
	CD8+ T cell	HALLMARK_ANDROGEN_RESPONSE	0.0925529	0.322051	0.372213	1.31834	3930	54
	CD8+ T cell	HALLMARK_APICAL_JUNCTION	0.170566	0.420075	-0.389667	-1.25319	9762	51
	CD8+ T cell	HALLMARK_APOPTOSIS	0.0448192	0.224096	-0.410867	-1.44551	2670	85
	CD8+ T cell	HALLMARK_BILE_ACID_METABOLISM	0.0348068	0.223758	0.484888	1.52754	1551	31
	CD8+ T cell	HALLMARK_CHOLESTEROL_HOMEOSTASIS	0.309116	0.486046	-0.399019	-1.12546	16907	26
	CD8+ T cell	HALLMARK_COAGULATION	0.361554	0.524837	-0.377951	-1.07475	19844	27
	CD8+ T cell	HALLMARK_COMPLEMENT	0.00365793	0.0548689	-0.48844	-1.72842	218	88
	CD8+ T cell	HALLMARK_DNA_REPAIR	0.271914	0.486046	-0.310801	-1.11892	16437	98
	CD8+ T cell	HALLMARK_E2F_TARGETS	0.999217	0.999217	-0.140099	-0.498506	60000	91
	CD8+ T cell	HALLMARK_EPITHELIAL_MESENCHYMAL_TRANSITION	0.31323	0.486046	0.354293	1.1087	14001	30
	CD8+ T cell	HALLMARK_ESTROGEN_RESPONSE_EARLY	0.242097	0.453932	-0.362586	-1.17036	13868	52
	CD8+ T cell	HALLMARK_ESTROGEN_RESPONSE_LATE	0.0947041	0.322051	-0.430055	-1.37889	5421	50
	CD8+ T cell	HALLMARK_FATTY_ACID_METABOLISM	0.655022	0.796649	-0.25605	-0.874602	38401	71
	CD8+ T cell	HALLMARK_G2M_CHECKPOINT	0.724883	0.821519	0.226285	0.87221	29227	86
	CD8+ T cell	HALLMARK_GLYCOLYSIS	0.513943	0.680218	-0.279852	-0.957761	30133	72
	CD8+ T cell	HALLMARK_HEME_METABOLISM	0.227039	0.453932	-0.325339	-1.1602	13659	92
	CD8+ T cell	HALLMARK_HYPOXIA	0.288208	0.486046	-0.318015	-1.11155	17090	82
	CD8+ T cell	HALLMARK_IL2_STAT5_SIGNALING	0.168007	0.420075	-0.341062	-1.22036	10128	94
	CD8+ T cell	HALLMARK_IL6_JAK_STAT3_SIGNALING	0.0163718	0.123528	0.516489	1.62709	729	31
	CD8+ T cell	HALLMARK_INFLAMMATORY_RESPONSE	0.0979628	0.322051	-0.399412	-1.34611	5702	66
	CD8+ T cell	HALLMARK_INTERFERON_ALPHA_RESPONSE	0.0164703	0.123528	-0.501834	-1.63685	947	55
	CD8+ T cell	HALLMARK_INTERFERON_GAMMA_RESPONSE	0.106247	0.322051	-0.348196	-1.28464	6532	115
	CD8+ T cell	HALLMARK_KRAS_SIGNALING_DN	0.296149	0.486046	0.389532	1.13436	13512	22
	CD8+ T cell	HALLMARK_KRAS_SIGNALING_UP	0.185961	0.420075	-0.374024	-1.22877	10739	57
	CD8+ T cell	HALLMARK_MITOTIC_SPINDLE	0.91915	0.94004	-0.199657	-0.726584	55978	105
	CD8+ T cell	HALLMARK_MTORC1_SIGNALING	0.153399	0.420075	-0.330866	-1.22233	9445	116
	CD8+ T cell	HALLMARK_MYC_TARGETS_V1	0.234491	0.453932	-0.292889	-1.13127	14918	160
	CD8+ T cell	HALLMARK_MYC_TARGETS_V2	0.10735	0.322051	0.445087	1.35904	4842	27
	CD8+ T cell	HALLMARK_MYOGENESIS	0.0402945	0.224096	-0.5089	-1.55902	2259	39
	CD8+ T cell	HALLMARK_OXIDATIVE_PHOSPHORYLATION	0.00950799	0.106965	-0.400257	-1.53419	600	151
	CD8+ T cell	HALLMARK_P53_PATHWAY	0.327804	0.491707	-0.301104	-1.07738	19762	94
	CD8+ T cell	HALLMARK_PEROXISOME	0.610249	0.762812	-0.278738	-0.893719	34937	50
	CD8+ T cell	HALLMARK_PI3K_AKT_MTOR_SIGNALING	0.574292	0.738376	-0.27306	-0.920276	33432	66
	CD8+ T cell	HALLMARK_PROTEIN_SECRETION	0.231723	0.453932	-0.346253	-1.17019	13508	67
	CD8+ T cell	HALLMARK_REACTIVE_OXYGEN_SPECIES_PATHWAY	0.1867	0.420075	-0.427478	-1.25797	10353	32
	CD8+ T cell	HALLMARK_SPERMATOGENESIS	0.730239	0.821519	0.258713	0.826663	32445	33
	CD8+ T cell	HALLMARK_TGF_BETA_SIGNALING	0.833219	0.914509	-0.244429	-0.723916	46301	33
	CD8+ T cell	HALLMARK_TNFA_SIGNALING_VIA_NFKB	0.0535696	0.241063	0.345582	1.34679	2133	92
	CD8+ T cell	HALLMARK_UNFOLDED_PROTEIN_RESPONSE	0.451599	0.615817	-0.293833	-0.995995	26404	68
	CD8+ T cell	HALLMARK_UV_RESPONSE_DN	0.00016785	0.00755323	0.516635	1.90758	6	67
	CD8+ T cell	HALLMARK_UV_RESPONSE_UP	0.381522	0.536515	-0.306803	-1.04505	22331	70
	CD8+ T cell	HALLMARK_WNT_BETA_CATENIN_SIGNALING	0.898025	0.939888	-0.240712	-0.628537	48390	18
	CD8+ T cell	HALLMARK_XENOBIOTIC_METABOLISM	0.726305	0.821519	-0.250969	-0.824498	41946	57
	ES, enrichment score; GPI(-), glycosylphosphatidylinositol deficient; GPI(+), glycosylphosphatidylinositol present; NES, normalized enrichment score; nMoreExtreme, number of more significant random gene pathways; PNH, paroxysmal nocturnal hemoglobinuria; Pval, P value; Padj, adjusted P value.

## Sheet: Table S6
	Supplementary Table 6. Gene set enrichment analysis across mature immune subtypes between PNH patients vs healthy donors.
	Subtype	Pathway	Pval	Padj	ES	NES	nMoreExtreme	Size
	GPI(-) neutrophil	HALLMARK_ADIPOGENESIS	0.0166755	0.0896309	0.352508	1.4941	501	97
	GPI(-) neutrophil	HALLMARK_ALLOGRAFT_REJECTION	0.00793788	0.0853322	-0.408614	-1.56087	550	89
	GPI(-) neutrophil	HALLMARK_ANDROGEN_RESPONSE	0.0475108	0.157151	-0.415567	-1.43437	3133	50
	GPI(-) neutrophil	HALLMARK_APICAL_JUNCTION	0.0996448	0.237	0.358633	1.33399	3393	49
	GPI(-) neutrophil	HALLMARK_APOPTOSIS	0.313112	0.49866	0.268417	1.07852	10033	72
	GPI(-) neutrophil	HALLMARK_BILE_ACID_METABOLISM	0.194033	0.385305	-0.411654	-1.23914	12298	26
	GPI(-) neutrophil	HALLMARK_CHOLESTEROL_HOMEOSTASIS	0.244414	0.420392	0.370285	1.17612	9045	24
	GPI(-) neutrophil	HALLMARK_COAGULATION	0.0468236	0.157151	0.468856	1.54368	1706	28
	GPI(-) neutrophil	HALLMARK_COMPLEMENT	0.0134866	0.0896309	0.358159	1.51805	405	97
	GPI(-) neutrophil	HALLMARK_DNA_REPAIR	0.104721	0.237	0.310218	1.27398	3271	81
	GPI(-) neutrophil	HALLMARK_E2F_TARGETS	0.783664	0.886778	0.199042	0.84543	23592	98
	GPI(-) neutrophil	HALLMARK_EPITHELIAL_MESENCHYMAL_TRANSITION	0.000507171	0.0109042	0.595844	2.06037	17	35
	GPI(-) neutrophil	HALLMARK_ESTROGEN_RESPONSE_EARLY	0.0534624	0.157165	-0.40738	-1.41731	3535	52
	GPI(-) neutrophil	HALLMARK_ESTROGEN_RESPONSE_LATE	0.395832	0.586923	-0.297492	-1.04282	26287	54
	GPI(-) neutrophil	HALLMARK_FATTY_ACID_METABOLISM	0.0158823	0.0896309	0.394236	1.56731	513	68
	GPI(-) neutrophil	HALLMARK_G2M_CHECKPOINT	0.972988	0.993365	-0.171056	-0.675814	68871	111
	GPI(-) neutrophil	HALLMARK_GLYCOLYSIS	0.0283031	0.135226	0.369182	1.48341	906	72
	GPI(-) neutrophil	HALLMARK_HEME_METABOLISM	0.473354	0.636069	0.238446	0.985585	14637	84
	GPI(-) neutrophil	HALLMARK_HYPOXIA	0.0584801	0.157165	0.32664	1.35633	1802	86
	GPI(-) neutrophil	HALLMARK_IL2_STAT5_SIGNALING	0.0327205	0.140698	-0.387206	-1.44082	2236	76
	GPI(-) neutrophil	HALLMARK_IL6_JAK_STAT3_SIGNALING	0.810423	0.893543	-0.239145	-0.763953	52204	34
	GPI(-) neutrophil	HALLMARK_INFLAMMATORY_RESPONSE	0.231195	0.414225	0.290866	1.14726	7551	65
	GPI(-) neutrophil	HALLMARK_INTERFERON_ALPHA_RESPONSE	0.426035	0.610651	0.286518	1.00967	14998	38
	GPI(-) neutrophil	HALLMARK_INTERFERON_GAMMA_RESPONSE	0.268501	0.44406	0.261925	1.1018	8137	93
	GPI(-) neutrophil	HALLMARK_KRAS_SIGNALING_UP	0.0811876	0.205357	0.34197	1.33949	2657	63
	GPI(-) neutrophil	HALLMARK_MITOTIC_SPINDLE	0.508574	0.662687	-0.247561	-0.975303	35916	109
	GPI(-) neutrophil	HALLMARK_MTORC1_SIGNALING	0.0559481	0.157165	0.305714	1.32823	1630	112
	GPI(-) neutrophil	HALLMARK_MYC_TARGETS_V1	0.675841	0.85474	-0.217694	-0.903384	49797	158
	GPI(-) neutrophil	HALLMARK_MYC_TARGETS_V2	0.91625	0.984969	0.213044	0.629986	35041	18
	GPI(-) neutrophil	HALLMARK_MYOGENESIS	0.121608	0.261458	0.389844	1.33013	4342	33
	GPI(-) neutrophil	HALLMARK_OXIDATIVE_PHOSPHORYLATION	3.59e-05	0.00154271	0.476672	2.12814	0	132
	GPI(-) neutrophil	HALLMARK_P53_PATHWAY	0.454818	0.630876	-0.271188	-1.00418	30963	74
	GPI(-) neutrophil	HALLMARK_PEROXISOME	0.737824	0.859476	0.229863	0.823666	25752	41
	GPI(-) neutrophil	HALLMARK_PI3K_AKT_MTOR_SIGNALING	0.739549	0.859476	-0.233099	-0.837795	49656	62
	GPI(-) neutrophil	HALLMARK_PROTEIN_SECRETION	0.949297	0.993365	-0.185041	-0.674066	64143	67
	GPI(-) neutrophil	HALLMARK_REACTIVE_OXYGEN_SPECIES_PATHWAY	0.0392014	0.153242	0.455262	1.55334	1399	33
	GPI(-) neutrophil	HALLMARK_SPERMATOGENESIS	0.197133	0.385305	-0.402314	-1.23129	12526	28
	GPI(-) neutrophil	HALLMARK_TGF_BETA_SIGNALING	0.711768	0.859476	-0.268763	-0.829288	45360	29
	GPI(-) neutrophil	HALLMARK_TNFA_SIGNALING_VIA_NFKB	0.0126128	0.0896309	0.377051	1.56235	389	85
	GPI(-) neutrophil	HALLMARK_UNFOLDED_PROTEIN_RESPONSE	0.993365	0.993365	0.146367	0.56158	33088	57
	GPI(-) neutrophil	HALLMARK_UV_RESPONSE_DN	0.00142446	0.0204172	-0.500523	-1.77139	94	57
	GPI(-) neutrophil	HALLMARK_UV_RESPONSE_UP	0.329818	0.506506	0.276465	1.07207	10914	60
	GPI(-) neutrophil	HALLMARK_XENOBIOTIC_METABOLISM	0.212997	0.398212	0.315116	1.17783	7249	50
	GPI(+) neutrophil	HALLMARK_ADIPOGENESIS	0.983417	0.983417	-0.170532	-0.599285	85338	85
	GPI(+) neutrophil	HALLMARK_ALLOGRAFT_REJECTION	0.00662451	0.0237378	-0.457604	-1.59783	570	81
	GPI(+) neutrophil	HALLMARK_ANDROGEN_RESPONSE	0.307221	0.550437	-0.348086	-1.11807	24655	47
	GPI(+) neutrophil	HALLMARK_APICAL_JUNCTION	0.000237282	0.00145759	0.511197	2.02628	4	42
	GPI(+) neutrophil	HALLMARK_APOPTOSIS	0.172562	0.353342	0.26769	1.17091	2804	66
	GPI(+) neutrophil	HALLMARK_BILE_ACID_METABOLISM	0.467436	0.660261	0.281596	0.989989	12035	26
	GPI(+) neutrophil	HALLMARK_CHOLESTEROL_HOMEOSTASIS	0.119038	0.264157	0.413258	1.33926	3411	19
	GPI(+) neutrophil	HALLMARK_COAGULATION	0.00047752	0.002326	0.614289	2.06757	12	22
	GPI(+) neutrophil	HALLMARK_COMPLEMENT	7.56e-05	0.000650333	0.559172	2.55975	0	85
	GPI(+) neutrophil	HALLMARK_DNA_REPAIR	0.474598	0.660261	-0.295433	-0.996895	39589	64
	GPI(+) neutrophil	HALLMARK_E2F_TARGETS	1.15e-05	0.000247759	-0.615842	-2.1642	0	85
	GPI(+) neutrophil	HALLMARK_EPITHELIAL_MESENCHYMAL_TRANSITION	0.0571581	0.136544	0.415821	1.44827	1495	25
	GPI(+) neutrophil	HALLMARK_ESTROGEN_RESPONSE_EARLY	0.415408	0.637949	0.259424	1.02267	8858	41
	GPI(+) neutrophil	HALLMARK_ESTROGEN_RESPONSE_LATE	0.538747	0.723941	0.24023	0.957567	11192	43
	GPI(+) neutrophil	HALLMARK_FATTY_ACID_METABOLISM	0.720884	0.858774	-0.252733	-0.837774	59327	57
	GPI(+) neutrophil	HALLMARK_G2M_CHECKPOINT	0.000486838	0.002326	-0.50745	-1.7745	41	82
	GPI(+) neutrophil	HALLMARK_GLYCOLYSIS	0.476002	0.660261	-0.298055	-0.996015	39441	60
	GPI(+) neutrophil	HALLMARK_HEME_METABOLISM	0.860151	0.916634	0.182395	0.811206	13069	72
	GPI(+) neutrophil	HALLMARK_HYPOXIA	0.00467259	0.0182656	0.360301	1.60245	70	72
	GPI(+) neutrophil	HALLMARK_IL2_STAT5_SIGNALING	0.0179867	0.0515619	0.337116	1.47066	294	65
	GPI(+) neutrophil	HALLMARK_IL6_JAK_STAT3_SIGNALING	0.0128574	0.0394905	0.453321	1.65384	312	30
	GPI(+) neutrophil	HALLMARK_INFLAMMATORY_RESPONSE	5.9e-05	0.000650333	0.5745	2.47361	0	61
	GPI(+) neutrophil	HALLMARK_INTERFERON_ALPHA_RESPONSE	0.0413357	0.104555	0.40106	1.47626	993	31
	GPI(+) neutrophil	HALLMARK_INTERFERON_GAMMA_RESPONSE	0.0103093	0.0340999	0.331202	1.49593	146	78
	GPI(+) neutrophil	HALLMARK_KRAS_SIGNALING_DN	0.895317	0.916634	0.219683	0.664712	27393	15
	GPI(+) neutrophil	HALLMARK_KRAS_SIGNALING_UP	0.00022835	0.00145759	0.457188	1.94943	3	58
	GPI(+) neutrophil	HALLMARK_MITOTIC_SPINDLE	0.642646	0.806289	0.199636	0.927851	8043	92
	GPI(+) neutrophil	HALLMARK_MTORC1_SIGNALING	0.303844	0.550437	-0.30851	-1.10654	26888	100
	GPI(+) neutrophil	HALLMARK_MYC_TARGETS_V1	1.07e-05	0.000247759	-0.620838	-2.33447	0	156
	GPI(+) neutrophil	HALLMARK_MYOGENESIS	0.0300728	0.0808207	0.433251	1.53792	763	27
	GPI(+) neutrophil	HALLMARK_OXIDATIVE_PHOSPHORYLATION	0.409123	0.637949	-0.28707	-1.03827	36530	107
	GPI(+) neutrophil	HALLMARK_P53_PATHWAY	0.406251	0.637949	-0.308177	-1.04244	33962	65
	GPI(+) neutrophil	HALLMARK_PEROXISOME	0.57977	0.755457	0.245176	0.930258	13285	35
	GPI(+) neutrophil	HALLMARK_PI3K_AKT_MTOR_SIGNALING	0.656282	0.806289	-0.266737	-0.87879	53736	55
	GPI(+) neutrophil	HALLMARK_PROTEIN_SECRETION	0.738945	0.858774	-0.248193	-0.826965	61095	59
	GPI(+) neutrophil	HALLMARK_REACTIVE_OXYGEN_SPECIES_PATHWAY	0.233257	0.45591	-0.402098	-1.19728	17716	31
	GPI(+) neutrophil	HALLMARK_SPERMATOGENESIS	0.771567	0.873089	-0.271775	-0.774322	56963	25
	GPI(+) neutrophil	HALLMARK_TGF_BETA_SIGNALING	0.122864	0.264157	0.353708	1.29043	2990	30
	GPI(+) neutrophil	HALLMARK_TNFA_SIGNALING_VIA_NFKB	7.1e-05	0.000650333	0.542723	2.4572	0	79
	GPI(+) neutrophil	HALLMARK_UNFOLDED_PROTEIN_RESPONSE	0.00119686	0.00514649	-0.54627	-1.79974	97	55
	GPI(+) neutrophil	HALLMARK_UV_RESPONSE_DN	0.877738	0.916634	-0.217329	-0.720416	72236	57
	GPI(+) neutrophil	HALLMARK_UV_RESPONSE_UP	0.351946	0.605347	0.2523	1.05543	6529	53
	GPI(+) neutrophil	HALLMARK_XENOBIOTIC_METABOLISM	0.805214	0.8878	0.205332	0.809433	17171	41
	GPI(+) monocyte	HALLMARK_ADIPOGENESIS	0.374148	0.43027	0.269179	1.04582	26116	121
	GPI(+) monocyte	HALLMARK_ALLOGRAFT_REJECTION	0.0170394	0.0356278	-0.334903	-1.43864	524	113
	GPI(+) monocyte	HALLMARK_ANDROGEN_RESPONSE	0.0108117	0.02763	0.451341	1.59575	698	66
	GPI(+) monocyte	HALLMARK_APICAL_JUNCTION	0.153048	0.201148	-0.304479	-1.20856	5322	71
	GPI(+) monocyte	HALLMARK_APOPTOSIS	0.00705886	0.0216472	0.412687	1.56362	481	102
	GPI(+) monocyte	HALLMARK_BILE_ACID_METABOLISM	0.0140246	0.0322566	0.510405	1.63339	853	39
	GPI(+) monocyte	HALLMARK_CHOLESTEROL_HOMEOSTASIS	0.00617233	0.0202805	0.559153	1.73896	370	34
	GPI(+) monocyte	HALLMARK_COAGULATION	0.0101283	0.0274059	0.545181	1.68531	607	33
	GPI(+) monocyte	HALLMARK_COMPLEMENT	0.000649426	0.00298736	0.446006	1.71839	44	114
	GPI(+) monocyte	HALLMARK_DNA_REPAIR	0.0282311	0.0541095	-0.337863	-1.41027	909	95
	GPI(+) monocyte	HALLMARK_E2F_TARGETS	0.000621176	0.00298736	-0.425356	-1.77944	19	96
	GPI(+) monocyte	HALLMARK_EPITHELIAL_MESENCHYMAL_TRANSITION	1.61e-05	0.00024746	0.67144	2.22926	0	47
	GPI(+) monocyte	HALLMARK_ESTROGEN_RESPONSE_EARLY	0.0118165	0.0286084	0.441864	1.57741	769	70
	GPI(+) monocyte	HALLMARK_ESTROGEN_RESPONSE_LATE	0.137815	0.192105	0.356276	1.25964	8909	66
	GPI(+) monocyte	HALLMARK_FATTY_ACID_METABOLISM	0.12221	0.18665	0.339058	1.26045	8211	90
	GPI(+) monocyte	HALLMARK_G2M_CHECKPOINT	0.900289	0.900289	0.199065	0.75636	61613	104
	GPI(+) monocyte	HALLMARK_GLYCOLYSIS	0.169445	0.216513	0.32176	1.20467	11455	94
	GPI(+) monocyte	HALLMARK_HEME_METABOLISM	0.125821	0.18665	0.32712	1.24456	8618	105
	GPI(+) monocyte	HALLMARK_HYPOXIA	0.000131619	0.000864927	0.486882	1.84755	8	103
	GPI(+) monocyte	HALLMARK_IL2_STAT5_SIGNALING	0.00143439	0.00599835	0.436935	1.67521	98	110
	GPI(+) monocyte	HALLMARK_IL6_JAK_STAT3_SIGNALING	0.0225001	0.0450002	0.465058	1.55133	1399	48
	GPI(+) monocyte	HALLMARK_INFLAMMATORY_RESPONSE	1.45e-05	0.00024746	0.641738	2.45263	0	108
	GPI(+) monocyte	HALLMARK_INTERFERON_ALPHA_RESPONSE	5.74e-05	0.00044012	-0.529654	-2.09633	1	70
	GPI(+) monocyte	HALLMARK_INTERFERON_GAMMA_RESPONSE	0.00264133	0.0101251	-0.353664	-1.55917	76	134
	GPI(+) monocyte	HALLMARK_KRAS_SIGNALING_DN	0.436529	0.478601	0.343747	1.0176	25680	27
	GPI(+) monocyte	HALLMARK_KRAS_SIGNALING_UP	0.00542184	0.019185	0.439247	1.61933	361	85
	GPI(+) monocyte	HALLMARK_MITOTIC_SPINDLE	0.0100736	0.0274059	0.395509	1.52169	696	113
	GPI(+) monocyte	HALLMARK_MTORC1_SIGNALING	0.500295	0.523035	0.247022	0.978874	35654	140
	GPI(+) monocyte	HALLMARK_MYC_TARGETS_V1	3.68e-05	0.000338509	-0.551536	-2.50031	0	163
	GPI(+) monocyte	HALLMARK_MYC_TARGETS_V2	0.0940499	0.149183	-0.392728	-1.35151	3723	36
	GPI(+) monocyte	HALLMARK_MYOGENESIS	0.437802	0.478601	0.301486	1.01359	27345	50
	GPI(+) monocyte	HALLMARK_NOTCH_SIGNALING	0.129844	0.18665	-0.478931	-1.34895	5692	16
	GPI(+) monocyte	HALLMARK_OXIDATIVE_PHOSPHORYLATION	3.63e-05	0.000338509	-0.460665	-2.07783	0	157
	GPI(+) monocyte	HALLMARK_P53_PATHWAY	0.142128	0.192291	0.314053	1.21906	9918	120
	GPI(+) monocyte	HALLMARK_PEROXISOME	0.669813	0.684698	0.256597	0.871813	42082	53
	GPI(+) monocyte	HALLMARK_PI3K_AKT_MTOR_SIGNALING	0.0883986	0.145226	0.364192	1.32177	5841	77
	GPI(+) monocyte	HALLMARK_PROTEIN_SECRETION	0.36608	0.43027	0.292643	1.05712	24090	75
	GPI(+) monocyte	HALLMARK_REACTIVE_OXYGEN_SPECIES_PATHWAY	0.30458	0.368702	-0.309936	-1.09899	11817	41
	GPI(+) monocyte	HALLMARK_SPERMATOGENESIS	0.269833	0.335468	0.378854	1.15555	16067	31
	GPI(+) monocyte	HALLMARK_TGF_BETA_SIGNALING	0.0557806	0.0950336	0.455309	1.44923	3387	38
	GPI(+) monocyte	HALLMARK_TNFA_SIGNALING_VIA_NFKB	1.42e-05	0.00024746	0.684335	2.68496	0	130
	GPI(+) monocyte	HALLMARK_UNFOLDED_PROTEIN_RESPONSE	0.0153269	0.0335733	-0.370686	-1.50106	514	80
	GPI(+) monocyte	HALLMARK_UV_RESPONSE_DN	0.00043071	0.00247658	0.52527	1.86649	27	68
	GPI(+) monocyte	HALLMARK_UV_RESPONSE_UP	0.447388	0.478601	-0.24437	-1.00301	14825	86
	GPI(+) monocyte	HALLMARK_WNT_BETA_CATENIN_SIGNALING	0.0485533	0.0859019	0.566374	1.52884	2756	18
	GPI(+) monocyte	HALLMARK_XENOBIOTIC_METABOLISM	0.0407576	0.0749939	0.390843	1.42486	2702	79
	GPI(-) monocyte	HALLMARK_ADIPOGENESIS	0.0287244	0.107532	0.343669	1.41856	1421	120
	GPI(-) monocyte	HALLMARK_ALLOGRAFT_REJECTION	0.0040826	0.03756	-0.393033	-1.60577	205	115
	GPI(-) monocyte	HALLMARK_ANDROGEN_RESPONSE	0.498709	0.573515	-0.266312	-0.971466	25105	60
	GPI(-) monocyte	HALLMARK_APICAL_JUNCTION	0.275614	0.372889	0.298676	1.11359	13662	66
	GPI(-) monocyte	HALLMARK_APOPTOSIS	0.211345	0.313609	0.287845	1.15048	10457	98
	GPI(-) monocyte	HALLMARK_BILE_ACID_METABOLISM	0.807427	0.863759	-0.236465	-0.762969	40246	33
	GPI(-) monocyte	HALLMARK_CHOLESTEROL_HOMEOSTASIS	0.26831	0.372889	0.354337	1.14283	13455	32
	GPI(-) monocyte	HALLMARK_COAGULATION	0.043265	0.122031	0.468473	1.52193	2169	33
	GPI(-) monocyte	HALLMARK_COMPLEMENT	0.00229922	0.026441	0.415828	1.69687	113	111
	GPI(-) monocyte	HALLMARK_DNA_REPAIR	0.0303894	0.107532	0.358761	1.4386	1502	100
	GPI(-) monocyte	HALLMARK_E2F_TARGETS	0.333266	0.423956	0.26647	1.06505	16490	98
	GPI(-) monocyte	HALLMARK_EPITHELIAL_MESENCHYMAL_TRANSITION	0.037853	0.116083	0.452685	1.52365	1889	39
	GPI(-) monocyte	HALLMARK_ESTROGEN_RESPONSE_EARLY	0.0169545	0.0866565	-0.419412	-1.55796	854	66
	GPI(-) monocyte	HALLMARK_ESTROGEN_RESPONSE_LATE	0.207749	0.313609	0.31923	1.17671	10310	62
	GPI(-) monocyte	HALLMARK_FATTY_ACID_METABOLISM	0.0327862	0.107726	0.368742	1.44675	1621	88
	GPI(-) monocyte	HALLMARK_G2M_CHECKPOINT	0.846668	0.885153	-0.200976	-0.80286	42793	100
	GPI(-) monocyte	HALLMARK_GLYCOLYSIS	0.0482947	0.122031	0.350377	1.3877	2392	93
	GPI(-) monocyte	HALLMARK_HEME_METABOLISM	0.296187	0.389274	0.268438	1.08573	14686	105
	GPI(-) monocyte	HALLMARK_HYPOXIA	0.0651635	0.131623	0.337415	1.34197	3230	95
	GPI(-) monocyte	HALLMARK_IL2_STAT5_SIGNALING	0.00490924	0.0376375	-0.402266	-1.60961	247	101
	GPI(-) monocyte	HALLMARK_IL6_JAK_STAT3_SIGNALING	0.162987	0.258532	-0.354002	-1.24142	8172	49
	GPI(-) monocyte	HALLMARK_INFLAMMATORY_RESPONSE	0.050404	0.122031	-0.344417	-1.36873	2544	97
	GPI(-) monocyte	HALLMARK_INTERFERON_ALPHA_RESPONSE	0.264805	0.372889	0.296224	1.12058	13159	71
	GPI(-) monocyte	HALLMARK_INTERFERON_GAMMA_RESPONSE	0.0933694	0.178958	-0.299037	-1.25433	4722	137
	GPI(-) monocyte	HALLMARK_KRAS_SIGNALING_DN	0.0263805	0.107532	-0.549699	-1.63485	1308	23
	GPI(-) monocyte	HALLMARK_KRAS_SIGNALING_UP	0.0460091	0.122031	-0.368238	-1.40709	2322	77
	GPI(-) monocyte	HALLMARK_MITOTIC_SPINDLE	0.0658114	0.131623	-0.321629	-1.31613	3323	116
	GPI(-) monocyte	HALLMARK_MTORC1_SIGNALING	0.0588591	0.12893	0.319366	1.32568	2915	124
	GPI(-) monocyte	HALLMARK_MYC_TARGETS_V1	0.161027	0.258532	-0.273612	-1.17218	8151	158
	GPI(-) monocyte	HALLMARK_MYC_TARGETS_V2	0.749513	0.820895	-0.252539	-0.803608	37324	31
	GPI(-) monocyte	HALLMARK_MYOGENESIS	0.0102434	0.0588997	0.48233	1.68663	509	47
	GPI(-) monocyte	HALLMARK_NOTCH_SIGNALING	0.10938	0.193518	-0.504131	-1.39382	5425	17
	GPI(-) monocyte	HALLMARK_OXIDATIVE_PHOSPHORYLATION	6.08e-05	0.00182175	0.445413	1.91324	2	158
	GPI(-) monocyte	HALLMARK_P53_PATHWAY	0.0567457	0.12893	0.328934	1.34411	2812	112
	GPI(-) monocyte	HALLMARK_PEROXISOME	0.355341	0.43015	0.296246	1.05934	17625	53
	GPI(-) monocyte	HALLMARK_PI3K_AKT_MTOR_SIGNALING	0.37722	0.444926	0.279906	1.04113	18734	65
	GPI(-) monocyte	HALLMARK_PROTEIN_SECRETION	0.608085	0.682242	0.2416	0.913942	30219	71
	GPI(-) monocyte	HALLMARK_REACTIVE_OXYGEN_SPECIES_PATHWAY	0.00763786	0.0501917	0.533958	1.76668	381	36
	GPI(-) monocyte	HALLMARK_SPERMATOGENESIS	0.965428	0.965428	0.181912	0.590978	48421	33
	GPI(-) monocyte	HALLMARK_TGF_BETA_SIGNALING	0.160232	0.258532	-0.391001	-1.26934	7984	34
	GPI(-) monocyte	HALLMARK_TNFA_SIGNALING_VIA_NFKB	7.92e-05	0.00182175	-0.452876	-1.85845	3	118
	GPI(-) monocyte	HALLMARK_UNFOLDED_PROTEIN_RESPONSE	0.944866	0.965428	0.183113	0.692696	46956	71
	GPI(-) monocyte	HALLMARK_UV_RESPONSE_DN	0.000654385	0.0100339	-0.498626	-1.85221	32	66
	GPI(-) monocyte	HALLMARK_UV_RESPONSE_UP	0.341008	0.423956	-0.2776	-1.06604	17238	79
	GPI(-) monocyte	HALLMARK_WNT_BETA_CATENIN_SIGNALING	0.0274803	0.107532	-0.576863	-1.64092	1364	19
	GPI(-) monocyte	HALLMARK_XENOBIOTIC_METABOLISM	0.107491	0.193518	0.329829	1.27805	5327	82
	GPI(+) erythroblast	HALLMARK_ADIPOGENESIS	0.000354164	0.00135763	-0.454279	-1.65433	28	133
	GPI(+) erythroblast	HALLMARK_ALLOGRAFT_REJECTION	5.19e-05	0.000272317	0.593934	2.36999	0	114
	GPI(+) erythroblast	HALLMARK_ANDROGEN_RESPONSE	0.354743	0.421652	-0.326374	-1.07244	27156	63
	GPI(+) erythroblast	HALLMARK_APICAL_JUNCTION	0.357487	0.421652	0.277722	1.03197	8075	72
	GPI(+) erythroblast	HALLMARK_APICAL_SURFACE	0.369971	0.425466	0.368269	1.04908	11383	18
	GPI(+) erythroblast	HALLMARK_APOPTOSIS	0.427328	0.468026	0.256479	0.995807	8740	96
	GPI(+) erythroblast	HALLMARK_BILE_ACID_METABOLISM	0.497272	0.531965	-0.30852	-0.982416	37457	52
	GPI(+) erythroblast	HALLMARK_CHOLESTEROL_HOMEOSTASIS	0.231289	0.312921	0.363612	1.16324	6430	31
	GPI(+) erythroblast	HALLMARK_COAGULATION	0.124141	0.196913	0.400316	1.31949	3358	36
	GPI(+) erythroblast	HALLMARK_COMPLEMENT	5.09e-05	0.000272317	0.588847	2.33454	0	109
	GPI(+) erythroblast	HALLMARK_DNA_REPAIR	1.23e-05	0.000112746	-0.524636	-1.90151	0	128
	GPI(+) erythroblast	HALLMARK_E2F_TARGETS	1.18e-05	0.000112746	-0.676545	-2.55813	0	188
	GPI(+) erythroblast	HALLMARK_EPITHELIAL_MESENCHYMAL_TRANSITION	0.0339415	0.0678831	0.484754	1.65189	877	43
	GPI(+) erythroblast	HALLMARK_ESTROGEN_RESPONSE_EARLY	0.295235	0.377245	-0.327896	-1.10681	22955	75
	GPI(+) erythroblast	HALLMARK_ESTROGEN_RESPONSE_LATE	0.167057	0.240144	0.320627	1.21606	3639	81
	GPI(+) erythroblast	HALLMARK_FATTY_ACID_METABOLISM	3.75e-05	0.000272317	-0.516401	-1.82404	2	104
	GPI(+) erythroblast	HALLMARK_G2M_CHECKPOINT	1.19e-05	0.000112746	-0.640722	-2.40743	0	177
	GPI(+) erythroblast	HALLMARK_GLYCOLYSIS	0.100739	0.1655	-0.357714	-1.26352	8057	104
	GPI(+) erythroblast	HALLMARK_HEME_METABOLISM	0.156911	0.232835	-0.314441	-1.17788	13150	172
	GPI(+) erythroblast	HALLMARK_HYPOXIA	0.00476144	0.0121681	0.445109	1.72627	97	95
	GPI(+) erythroblast	HALLMARK_IL2_STAT5_SIGNALING	0.0407735	0.0750232	0.363816	1.43367	815	104
	GPI(+) erythroblast	HALLMARK_IL6_JAK_STAT3_SIGNALING	0.0370936	0.071096	0.486523	1.64352	971	41
	GPI(+) erythroblast	HALLMARK_INFLAMMATORY_RESPONSE	0.000547021	0.00193561	0.540667	2.03525	11	78
	GPI(+) erythroblast	HALLMARK_INTERFERON_ALPHA_RESPONSE	0.00165534	0.0049182	0.525719	1.93572	37	68
	GPI(+) erythroblast	HALLMARK_INTERFERON_GAMMA_RESPONSE	5.33e-05	0.000272317	0.594141	2.39566	0	122
	GPI(+) erythroblast	HALLMARK_KRAS_SIGNALING_DN	0.0431352	0.0763161	0.521252	1.6359	1229	28
	GPI(+) erythroblast	HALLMARK_KRAS_SIGNALING_UP	0.00171068	0.0049182	0.520962	1.92771	38	70
	GPI(+) erythroblast	HALLMARK_MITOTIC_SPINDLE	0.0129862	0.0303813	-0.383778	-1.41994	1075	153
	GPI(+) erythroblast	HALLMARK_MTORC1_SIGNALING	0.00026637	0.00111391	-0.449508	-1.65464	21	146
	GPI(+) erythroblast	HALLMARK_MYC_TARGETS_V1	1.18e-05	0.000112746	-0.748255	-2.83364	0	191
	GPI(+) erythroblast	HALLMARK_MYC_TARGETS_V2	0.000185856	0.000854939	-0.579531	-1.84539	13	52
	GPI(+) erythroblast	HALLMARK_MYOGENESIS	0.0506189	0.0862396	-0.44849	-1.40871	3786	48
	GPI(+) erythroblast	HALLMARK_OXIDATIVE_PHOSPHORYLATION	1.19e-05	0.000112746	-0.566357	-2.1189	0	170
	GPI(+) erythroblast	HALLMARK_P53_PATHWAY	0.334568	0.41595	0.266143	1.05322	6592	108
	GPI(+) erythroblast	HALLMARK_PEROXISOME	0.0218069	0.0477676	-0.442981	-1.46984	1677	67
	GPI(+) erythroblast	HALLMARK_PI3K_AKT_MTOR_SIGNALING	0.802007	0.819829	0.215234	0.808771	17664	77
	GPI(+) erythroblast	HALLMARK_PROTEIN_SECRETION	0.0273033	0.0570887	-0.422977	-1.43337	2128	77
	GPI(+) erythroblast	HALLMARK_REACTIVE_OXYGEN_SPECIES_PATHWAY	0.271071	0.356265	-0.378234	-1.1448	19923	39
	GPI(+) erythroblast	HALLMARK_SPERMATOGENESIS	0.209325	0.291787	-0.371653	-1.18719	15793	53
	GPI(+) erythroblast	HALLMARK_TGF_BETA_SIGNALING	0.669233	0.699653	0.256836	0.851386	17992	37
	GPI(+) erythroblast	HALLMARK_TNFA_SIGNALING_VIA_NFKB	0.000680206	0.00223496	0.494052	1.91608	13	95
	GPI(+) erythroblast	HALLMARK_UNFOLDED_PROTEIN_RESPONSE	0.0018661	0.00504944	-0.471944	-1.62748	146	87
	GPI(+) erythroblast	HALLMARK_UV_RESPONSE_DN	0.153825	0.232835	-0.371701	-1.2303	11816	66
	GPI(+) erythroblast	HALLMARK_UV_RESPONSE_UP	0.0132093	0.0303813	-0.420152	-1.47287	1051	98
	GPI(+) erythroblast	HALLMARK_WNT_BETA_CATENIN_SIGNALING	0.916322	0.916322	-0.251173	-0.638811	63151	17
	GPI(+) erythroblast	HALLMARK_XENOBIOTIC_METABOLISM	0.41421	0.464724	-0.298937	-1.03087	32628	87
	GPI(-) erythroblast	HALLMARK_ADIPOGENESIS	0.289676	0.407357	-0.324027	-1.09823	22886	127
	GPI(-) erythroblast	HALLMARK_ALLOGRAFT_REJECTION	6.66e-05	0.000999241	-0.615488	-1.9674	4	81
	GPI(-) erythroblast	HALLMARK_ANDROGEN_RESPONSE	0.0307304	0.0987762	-0.481728	-1.47902	2237	62
	GPI(-) erythroblast	HALLMARK_APICAL_JUNCTION	0.00336369	0.0189207	-0.550696	-1.70207	245	65
	GPI(-) erythroblast	HALLMARK_APOPTOSIS	0.0128348	0.0577566	-0.477866	-1.53679	967	85
	GPI(-) erythroblast	HALLMARK_BILE_ACID_METABOLISM	0.939272	0.939272	-0.224196	-0.665338	67187	50
	GPI(-) erythroblast	HALLMARK_CHOLESTEROL_HOMEOSTASIS	0.59496	0.686492	-0.328906	-0.911833	41128	34
	GPI(-) erythroblast	HALLMARK_COAGULATION	0.104199	0.242814	-0.511979	-1.35747	7074	27
	GPI(-) erythroblast	HALLMARK_COMPLEMENT	0.466464	0.617379	-0.309679	-0.997235	35197	86
	GPI(-) erythroblast	HALLMARK_DNA_REPAIR	0.145742	0.273266	-0.359904	-1.21389	11461	122
	GPI(-) erythroblast	HALLMARK_E2F_TARGETS	0.0344964	0.103489	0.326836	1.32681	610	179
	GPI(-) erythroblast	HALLMARK_EPITHELIAL_MESENCHYMAL_TRANSITION	0.00139601	0.01047	-0.654966	-1.83432	96	36
	GPI(-) erythroblast	HALLMARK_ESTROGEN_RESPONSE_EARLY	0.571143	0.676354	0.262235	0.932274	14871	71
	GPI(-) erythroblast	HALLMARK_ESTROGEN_RESPONSE_LATE	0.121784	0.248831	0.347141	1.24711	3099	76
	GPI(-) erythroblast	HALLMARK_FATTY_ACID_METABOLISM	0.119532	0.248831	-0.377164	-1.25014	9235	106
	GPI(-) erythroblast	HALLMARK_G2M_CHECKPOINT	0.00021889	0.00246252	0.443175	1.7847	3	168
	GPI(-) erythroblast	HALLMARK_GLYCOLYSIS	0.161731	0.291116	-0.366469	-1.2076	12446	101
	GPI(-) erythroblast	HALLMARK_HEME_METABOLISM	5.62e-05	0.000999241	0.819457	3.32151	0	177
	GPI(-) erythroblast	HALLMARK_HYPOXIA	0.420189	0.572985	-0.315267	-1.02383	31951	91
	GPI(-) erythroblast	HALLMARK_IL2_STAT5_SIGNALING	0.202696	0.320537	-0.36859	-1.18008	15230	82
	GPI(-) erythroblast	HALLMARK_IL6_JAK_STAT3_SIGNALING	0.624763	0.687317	-0.319073	-0.893606	43410	36
	GPI(-) erythroblast	HALLMARK_INFLAMMATORY_RESPONSE	0.107917	0.242814	-0.431501	-1.30769	7797	57
	GPI(-) erythroblast	HALLMARK_INTERFERON_ALPHA_RESPONSE	0.629569	0.687317	-0.296219	-0.89771	45491	57
	GPI(-) erythroblast	HALLMARK_INTERFERON_GAMMA_RESPONSE	0.23738	0.35607	-0.346835	-1.1429	18268	101
	GPI(-) erythroblast	HALLMARK_KRAS_SIGNALING_DN	0.0151562	0.0620025	0.603044	1.74766	492	25
	GPI(-) erythroblast	HALLMARK_KRAS_SIGNALING_UP	0.491978	0.624279	0.278139	0.969068	13308	63
	GPI(-) erythroblast	HALLMARK_MITOTIC_SPINDLE	0.000716149	0.00644534	0.43589	1.72878	13	148
	GPI(-) erythroblast	HALLMARK_MTORC1_SIGNALING	0.556043	0.676269	-0.27837	-0.955569	44468	142
	GPI(-) erythroblast	HALLMARK_MYC_TARGETS_V1	1.21e-05	0.000543728	-0.65862	-2.32875	0	187
	GPI(-) erythroblast	HALLMARK_MYC_TARGETS_V2	0.0227789	0.0854207	-0.519869	-1.53797	1625	49
	GPI(-) erythroblast	HALLMARK_MYOGENESIS	0.206568	0.320537	-0.416219	-1.20419	14579	43
	GPI(-) erythroblast	HALLMARK_OXIDATIVE_PHOSPHORYLATION	0.00226361	0.0145518	-0.448494	-1.56827	184	168
	GPI(-) erythroblast	HALLMARK_P53_PATHWAY	0.00751077	0.0375539	-0.477376	-1.56885	576	99
	GPI(-) erythroblast	HALLMARK_PEROXISOME	0.288697	0.407357	-0.359216	-1.11533	21168	67
	GPI(-) erythroblast	HALLMARK_PI3K_AKT_MTOR_SIGNALING	0.641496	0.687317	-0.284684	-0.896559	47632	73
	GPI(-) erythroblast	HALLMARK_PROTEIN_SECRETION	0.871648	0.906713	-0.238696	-0.75474	64935	75
	GPI(-) erythroblast	HALLMARK_REACTIVE_OXYGEN_SPECIES_PATHWAY	0.499423	0.624279	-0.350524	-0.976705	34616	35
	GPI(-) erythroblast	HALLMARK_SPERMATOGENESIS	0.0814915	0.203729	0.413318	1.36596	2355	47
	GPI(-) erythroblast	HALLMARK_TGF_BETA_SIGNALING	0.886564	0.906713	-0.250774	-0.702326	61601	36
	GPI(-) erythroblast	HALLMARK_TNFA_SIGNALING_VIA_NFKB	0.025439	0.0880582	-0.45766	-1.46753	1914	83
	GPI(-) erythroblast	HALLMARK_UNFOLDED_PROTEIN_RESPONSE	0.0583429	0.154437	-0.427706	-1.36935	4383	82
	GPI(-) erythroblast	HALLMARK_UV_RESPONSE_DN	0.171086	0.296111	-0.391658	-1.21893	12567	68
	GPI(-) erythroblast	HALLMARK_UV_RESPONSE_UP	0.201989	0.320537	-0.361738	-1.17643	15372	92
	GPI(-) erythroblast	HALLMARK_WNT_BETA_CATENIN_SIGNALING	0.12718	0.248831	-0.548408	-1.33701	8421	18
	GPI(-) erythroblast	HALLMARK_XENOBIOTIC_METABOLISM	0.0468222	0.131687	0.385922	1.4029	1163	82
	GPI(+) dendritic cell	HALLMARK_ADIPOGENESIS	0.509338	0.648968	0.228041	0.97495	29836	140
	GPI(+) dendritic cell	HALLMARK_ALLOGRAFT_REJECTION	0.0452616	0.116595	0.311445	1.32547	2643	136
	GPI(+) dendritic cell	HALLMARK_ANDROGEN_RESPONSE	0.149347	0.259974	0.318258	1.22272	8392	72
	GPI(+) dendritic cell	HALLMARK_APICAL_JUNCTION	0.0471341	0.116595	0.346563	1.37306	2674	86
	GPI(+) dendritic cell	HALLMARK_APICAL_SURFACE	0.0111121	0.038315	-0.579458	-1.7259	513	20
	GPI(+) dendritic cell	HALLMARK_APOPTOSIS	1.74e-05	0.000194443	0.491064	2.00918	0	104
	GPI(+) dendritic cell	HALLMARK_BILE_ACID_METABOLISM	0.846995	0.924053	0.213872	0.76898	46787	51
	GPI(+) dendritic cell	HALLMARK_CHOLESTEROL_HOMEOSTASIS	0.0734062	0.162292	0.390581	1.37571	4037	46
	GPI(+) dendritic cell	HALLMARK_COAGULATION	0.031841	0.0880309	0.444083	1.51229	1745	39
	GPI(+) dendritic cell	HALLMARK_COMPLEMENT	0.000291906	0.00171495	0.40859	1.71938	16	125
	GPI(+) dendritic cell	HALLMARK_DNA_REPAIR	0.0254606	0.0747906	-0.318013	-1.38538	1063	126
	GPI(+) dendritic cell	HALLMARK_E2F_TARGETS	2.43e-05	0.000194443	-0.423691	-1.89895	0	151
	GPI(+) dendritic cell	HALLMARK_EPITHELIAL_MESENCHYMAL_TRANSITION	0.00271542	0.0116023	0.485378	1.74518	149	51
	GPI(+) dendritic cell	HALLMARK_ESTROGEN_RESPONSE_EARLY	0.254524	0.398754	0.283023	1.12132	14444	86
	GPI(+) dendritic cell	HALLMARK_ESTROGEN_RESPONSE_LATE	0.122145	0.220801	0.31328	1.24333	6930	87
	GPI(+) dendritic cell	HALLMARK_FATTY_ACID_METABOLISM	0.758095	0.848344	-0.202989	-0.865283	32099	109
	GPI(+) dendritic cell	HALLMARK_G2M_CHECKPOINT	0.011413	0.038315	-0.325332	-1.44559	472	142
	GPI(+) dendritic cell	HALLMARK_GLYCOLYSIS	0.189212	0.306653	0.279613	1.16008	10943	114
	GPI(+) dendritic cell	HALLMARK_HEME_METABOLISM	0.884732	0.924053	0.189512	0.79844	51501	126
	GPI(+) dendritic cell	HALLMARK_HYPOXIA	0.000207472	0.00139303	0.425851	1.76435	11	113
	GPI(+) dendritic cell	HALLMARK_IL2_STAT5_SIGNALING	0.0759665	0.162292	0.302383	1.27538	4422	127
	GPI(+) dendritic cell	HALLMARK_IL6_JAK_STAT3_SIGNALING	0.0551654	0.129639	0.378082	1.39344	3055	58
	GPI(+) dendritic cell	HALLMARK_INFLAMMATORY_RESPONSE	1.74e-05	0.000194443	0.48926	2.0018	0	104
	GPI(+) dendritic cell	HALLMARK_INTERFERON_ALPHA_RESPONSE	0.000957566	0.00500062	0.452797	1.7565	53	76
	GPI(+) dendritic cell	HALLMARK_INTERFERON_GAMMA_RESPONSE	1.69e-05	0.000194443	0.452594	1.96876	0	158
	GPI(+) dendritic cell	HALLMARK_KRAS_SIGNALING_DN	0.741326	0.848344	-0.237326	-0.826245	33544	38
	GPI(+) dendritic cell	HALLMARK_KRAS_SIGNALING_UP	0.00136989	0.00643847	0.428258	1.70696	77	89
	GPI(+) dendritic cell	HALLMARK_MITOTIC_SPINDLE	0.00458513	0.0179584	0.35087	1.51593	269	150
	GPI(+) dendritic cell	HALLMARK_MTORC1_SIGNALING	0.876666	0.924053	-0.18399	-0.827411	35980	154
	GPI(+) dendritic cell	HALLMARK_MYC_TARGETS_V1	2.48e-05	0.000194443	-0.427034	-1.96634	0	183
	GPI(+) dendritic cell	HALLMARK_MYC_TARGETS_V2	0.312892	0.445634	-0.297483	-1.08942	14061	48
	GPI(+) dendritic cell	HALLMARK_MYOGENESIS	0.43977	0.590548	-0.258216	-1.00366	19399	65
	GPI(+) dendritic cell	HALLMARK_NOTCH_SIGNALING	0.613869	0.721296	0.312546	0.887216	32922	18
	GPI(+) dendritic cell	HALLMARK_OXIDATIVE_PHOSPHORYLATION	0.915102	0.934996	-0.177352	-0.807441	37197	168
	GPI(+) dendritic cell	HALLMARK_P53_PATHWAY	0.0923225	0.178911	0.296117	1.25056	5379	128
	GPI(+) dendritic cell	HALLMARK_PEROXISOME	0.997054	0.997054	-0.142383	-0.559775	43664	69
	GPI(+) dendritic cell	HALLMARK_PI3K_AKT_MTOR_SIGNALING	0.0796012	0.162663	0.335213	1.31137	4494	80
	GPI(+) dendritic cell	HALLMARK_PROTEIN_SECRETION	0.307371	0.445634	-0.26741	-1.07963	13381	79
	GPI(+) dendritic cell	HALLMARK_REACTIVE_OXYGEN_SPECIES_PATHWAY	0.268164	0.406572	-0.319573	-1.1313	12079	41
	GPI(+) dendritic cell	HALLMARK_SPERMATOGENESIS	0.580704	0.699823	0.264739	0.924149	31954	44
	GPI(+) dendritic cell	HALLMARK_TGF_BETA_SIGNALING	0.327907	0.453284	0.323892	1.08972	17927	37
	GPI(+) dendritic cell	HALLMARK_TNFA_SIGNALING_VIA_NFKB	1.71e-05	0.000194443	0.528132	2.23898	0	132
	GPI(+) dendritic cell	HALLMARK_UNFOLDED_PROTEIN_RESPONSE	0.0951653	0.178911	-0.309068	-1.27072	4105	88
	GPI(+) dendritic cell	HALLMARK_UV_RESPONSE_DN	0.0151056	0.047331	0.385263	1.50718	852	80
	GPI(+) dendritic cell	HALLMARK_UV_RESPONSE_UP	0.175617	0.294786	0.294418	1.18279	10035	93
	GPI(+) dendritic cell	HALLMARK_WNT_BETA_CATENIN_SIGNALING	0.513862	0.648968	0.321757	0.960156	27709	22
	GPI(+) dendritic cell	HALLMARK_XENOBIOTIC_METABOLISM	0.524697	0.648968	0.239055	0.96524	30061	96
	GPI(-) dendritic cell	HALLMARK_ADIPOGENESIS	1.93e-05	0.00011334	0.478095	1.95921	0	144
	GPI(-) dendritic cell	HALLMARK_ALLOGRAFT_REJECTION	4.15e-05	0.000216712	-0.485621	-1.9822	1	139
	GPI(-) dendritic cell	HALLMARK_ANDROGEN_RESPONSE	0.346148	0.382526	-0.290924	-1.06064	16647	69
	GPI(-) dendritic cell	HALLMARK_APICAL_JUNCTION	0.0834074	0.135177	0.348105	1.29983	4318	79
	GPI(-) dendritic cell	HALLMARK_APICAL_SURFACE	0.00320513	0.0115878	-0.663698	-1.858	152	20
	GPI(-) dendritic cell	HALLMARK_APOPTOSIS	0.0252355	0.0494195	0.362385	1.41795	1309	105
	GPI(-) dendritic cell	HALLMARK_BILE_ACID_METABOLISM	0.104739	0.158798	-0.388286	-1.31629	5060	47
	GPI(-) dendritic cell	HALLMARK_CHOLESTEROL_HOMEOSTASIS	0.0105259	0.024273	0.477783	1.61961	543	47
	GPI(-) dendritic cell	HALLMARK_COAGULATION	0.0190324	0.0406601	0.487704	1.58161	988	38
	GPI(-) dendritic cell	HALLMARK_COMPLEMENT	0.0623374	0.109169	0.326083	1.2994	3233	119
	GPI(-) dendritic cell	HALLMARK_DNA_REPAIR	0.00165541	0.0070731	0.400223	1.61466	85	129
	GPI(-) dendritic cell	HALLMARK_E2F_TARGETS	1.92e-05	0.00011334	0.680825	2.87469	0	180
	GPI(-) dendritic cell	HALLMARK_EPITHELIAL_MESENCHYMAL_TRANSITION	0.0108454	0.024273	0.457816	1.59496	560	54
	GPI(-) dendritic cell	HALLMARK_ESTROGEN_RESPONSE_EARLY	0.140464	0.188623	-0.3191	-1.21629	6765	89
	GPI(-) dendritic cell	HALLMARK_ESTROGEN_RESPONSE_LATE	0.00196657	0.00770239	0.435579	1.67197	101	93
	GPI(-) dendritic cell	HALLMARK_FATTY_ACID_METABOLISM	1.93e-05	0.00011334	0.532326	2.07005	0	101
	GPI(-) dendritic cell	HALLMARK_G2M_CHECKPOINT	1.93e-05	0.00011334	0.556677	2.33572	0	172
	GPI(-) dendritic cell	HALLMARK_GLYCOLYSIS	1.93e-05	0.00011334	0.488063	1.93461	0	115
	GPI(-) dendritic cell	HALLMARK_HEME_METABOLISM	0.35811	0.382526	0.259557	1.04392	18625	126
	GPI(-) dendritic cell	HALLMARK_HYPOXIA	0.00516666	0.0161889	0.398406	1.56077	267	106
	GPI(-) dendritic cell	HALLMARK_IL2_STAT5_SIGNALING	0.00054178	0.00254636	-0.423948	-1.70457	25	126
	GPI(-) dendritic cell	HALLMARK_IL6_JAK_STAT3_SIGNALING	0.152885	0.194206	-0.356925	-1.23907	7380	53
	GPI(-) dendritic cell	HALLMARK_INFLAMMATORY_RESPONSE	0.0759822	0.127542	-0.33809	-1.29938	3658	94
	GPI(-) dendritic cell	HALLMARK_INTERFERON_ALPHA_RESPONSE	0.255625	0.308061	0.307107	1.12333	13258	70
	GPI(-) dendritic cell	HALLMARK_INTERFERON_GAMMA_RESPONSE	0.128982	0.183701	0.291072	1.19404	6692	145
	GPI(-) dendritic cell	HALLMARK_KRAS_SIGNALING_DN	0.00946654	0.0234172	-0.514066	-1.67601	454	39
	GPI(-) dendritic cell	HALLMARK_KRAS_SIGNALING_UP	0.138269	0.188623	-0.319039	-1.21815	6667	90
	GPI(-) dendritic cell	HALLMARK_MITOTIC_SPINDLE	0.0568713	0.106918	0.307866	1.27921	2955	159
	GPI(-) dendritic cell	HALLMARK_MTORC1_SIGNALING	1.92e-05	0.00011334	0.524124	2.18305	0	162
	GPI(-) dendritic cell	HALLMARK_MYC_TARGETS_V1	1.92e-05	0.00011334	0.618981	2.62941	0	189
	GPI(-) dendritic cell	HALLMARK_MYC_TARGETS_V2	0.0627139	0.109169	0.394278	1.3736	3243	54
	GPI(-) dendritic cell	HALLMARK_MYOGENESIS	0.371485	0.387995	0.292727	1.04811	19272	62
	GPI(-) dendritic cell	HALLMARK_NOTCH_SIGNALING	0.705053	0.72038	0.295156	0.828255	36850	20
	GPI(-) dendritic cell	HALLMARK_OXIDATIVE_PHOSPHORYLATION	1.92e-05	0.00011334	0.635452	2.65718	0	167
	GPI(-) dendritic cell	HALLMARK_P53_PATHWAY	0.2813	0.330528	0.269674	1.08564	14630	127
	GPI(-) dendritic cell	HALLMARK_PEROXISOME	0.145625	0.190121	0.340488	1.22983	7538	65
	GPI(-) dendritic cell	HALLMARK_PI3K_AKT_MTOR_SIGNALING	0.356146	0.382526	0.281474	1.05342	18452	80
	GPI(-) dendritic cell	HALLMARK_PROTEIN_SECRETION	0.862255	0.862255	0.211455	0.791369	44675	80
	GPI(-) dendritic cell	HALLMARK_REACTIVE_OXYGEN_SPECIES_PATHWAY	0.00709604	0.0185285	0.498071	1.66487	366	44
	GPI(-) dendritic cell	HALLMARK_SPERMATOGENESIS	0.303007	0.347349	0.324789	1.10098	15659	47
	GPI(-) dendritic cell	HALLMARK_TGF_BETA_SIGNALING	0.111356	0.163555	-0.410733	-1.32362	5349	37
	GPI(-) dendritic cell	HALLMARK_TNFA_SIGNALING_VIA_NFKB	0.00594446	0.0174619	-0.381164	-1.52438	285	121
	GPI(-) dendritic cell	HALLMARK_UNFOLDED_PROTEIN_RESPONSE	0.092798	0.145384	0.334907	1.27593	4809	89
	GPI(-) dendritic cell	HALLMARK_UV_RESPONSE_DN	0.00373289	0.0125318	-0.440689	-1.64637	179	79
	GPI(-) dendritic cell	HALLMARK_UV_RESPONSE_UP	0.23	0.284473	0.291048	1.12882	11956	99
	GPI(-) dendritic cell	HALLMARK_WNT_BETA_CATENIN_SIGNALING	0.0216271	0.0441944	-0.562876	-1.62728	1031	23
	GPI(-) dendritic cell	HALLMARK_XENOBIOTIC_METABOLISM	0.00670275	0.0185285	0.402881	1.55707	347	97
	GPI(+) CD8+ T cell	HALLMARK_ADIPOGENESIS	0.682424	0.749002	0.235679	0.868188	50293	79
	GPI(+) CD8+ T cell	HALLMARK_ALLOGRAFT_REJECTION	0.347721	0.438383	0.283351	1.07194	26205	94
	GPI(+) CD8+ T cell	HALLMARK_ANDROGEN_RESPONSE	0.100425	0.171221	0.395765	1.35227	7020	51
	GPI(+) CD8+ T cell	HALLMARK_APICAL_JUNCTION	0.102732	0.171221	-0.348313	-1.33591	3161	46
	GPI(+) CD8+ T cell	HALLMARK_APOPTOSIS	0.168255	0.244242	0.338172	1.23295	12301	74
	GPI(+) CD8+ T cell	HALLMARK_BILE_ACID_METABOLISM	0.219205	0.290124	0.408172	1.22149	14326	26
	GPI(+) CD8+ T cell	HALLMARK_CHOLESTEROL_HOMEOSTASIS	0.647105	0.727993	0.306917	0.855659	40975	19
	GPI(+) CD8+ T cell	HALLMARK_COAGULATION	0.0586878	0.128113	-0.509073	-1.53998	2187	17
	GPI(+) CD8+ T cell	HALLMARK_COMPLEMENT	0.00615971	0.0346484	0.461295	1.67441	448	72
	GPI(+) CD8+ T cell	HALLMARK_DNA_REPAIR	0.985746	0.985746	0.157748	0.583448	72820	81
	GPI(+) CD8+ T cell	HALLMARK_E2F_TARGETS	0.489851	0.595765	-0.231381	-0.976766	13103	75
	GPI(+) CD8+ T cell	HALLMARK_EPITHELIAL_MESENCHYMAL_TRANSITION	0.0306194	0.0850282	0.532642	1.60583	2005	27
	GPI(+) CD8+ T cell	HALLMARK_ESTROGEN_RESPONSE_EARLY	0.126288	0.189432	0.389056	1.3155	8785	48
	GPI(+) CD8+ T cell	HALLMARK_ESTROGEN_RESPONSE_LATE	0.0156595	0.0704679	0.488547	1.6387	1083	46
	GPI(+) CD8+ T cell	HALLMARK_FATTY_ACID_METABOLISM	0.350706	0.438383	0.301503	1.07588	25219	65
	GPI(+) CD8+ T cell	HALLMARK_G2M_CHECKPOINT	0.179319	0.244526	0.323332	1.21132	13385	88
	GPI(+) CD8+ T cell	HALLMARK_GLYCOLYSIS	0.0597861	0.128113	0.391166	1.41055	4336	69
	GPI(+) CD8+ T cell	HALLMARK_HEME_METABOLISM	0.00221501	0.0166126	0.491915	1.77785	160	70
	GPI(+) CD8+ T cell	HALLMARK_HYPOXIA	1.37e-05	0.000205156	0.597831	2.17964	0	74
	GPI(+) CD8+ T cell	HALLMARK_IL2_STAT5_SIGNALING	0.0744511	0.145665	0.368155	1.36166	5499	81
	GPI(+) CD8+ T cell	HALLMARK_IL6_JAK_STAT3_SIGNALING	0.0359008	0.0850282	0.520002	1.57916	2357	28
	GPI(+) CD8+ T cell	HALLMARK_INFLAMMATORY_RESPONSE	9.91e-05	0.00111437	0.591212	2.05513	6	56
	GPI(+) CD8+ T cell	HALLMARK_INTERFERON_ALPHA_RESPONSE	0.00215983	0.0166126	0.536419	1.83286	150	51
	GPI(+) CD8+ T cell	HALLMARK_INTERFERON_GAMMA_RESPONSE	1.31e-05	0.000205156	0.547467	2.10193	0	104
	GPI(+) CD8+ T cell	HALLMARK_KRAS_SIGNALING_DN	0.107552	0.172852	0.494846	1.39666	6842	20
	GPI(+) CD8+ T cell	HALLMARK_KRAS_SIGNALING_UP	0.0194155	0.0745622	0.481069	1.61361	1343	46
	GPI(+) CD8+ T cell	HALLMARK_MITOTIC_SPINDLE	0.173848	0.244473	0.325639	1.21795	12963	87
	GPI(+) CD8+ T cell	HALLMARK_MTORC1_SIGNALING	0.0342055	0.0850282	0.378995	1.44475	2590	99
	GPI(+) CD8+ T cell	HALLMARK_MYC_TARGETS_V1	0.02013	0.0745622	-0.300159	-1.41212	411	143
	GPI(+) CD8+ T cell	HALLMARK_MYC_TARGETS_V2	0.0981533	0.171221	-0.430047	-1.40571	3475	23
	GPI(+) CD8+ T cell	HALLMARK_MYOGENESIS	0.565213	0.652169	0.30142	0.921576	37242	29
	GPI(+) CD8+ T cell	HALLMARK_OXIDATIVE_PHOSPHORYLATION	0.753709	0.788765	-0.186775	-0.877245	15597	141
	GPI(+) CD8+ T cell	HALLMARK_P53_PATHWAY	0.0215402	0.0745622	0.406437	1.51722	1602	86
	GPI(+) CD8+ T cell	HALLMARK_PEROXISOME	0.706691	0.757169	0.249475	0.833404	48808	45
	GPI(+) CD8+ T cell	HALLMARK_PI3K_AKT_MTOR_SIGNALING	0.0324475	0.0850282	0.438262	1.52346	2292	56
	GPI(+) CD8+ T cell	HALLMARK_PROTEIN_SECRETION	0.0951292	0.171221	0.379327	1.34644	6819	63
	GPI(+) CD8+ T cell	HALLMARK_REACTIVE_OXYGEN_SPECIES_PATHWAY	0.862825	0.882435	-0.211004	-0.696737	30323	24
	GPI(+) CD8+ T cell	HALLMARK_SPERMATOGENESIS	0.0252372	0.0811196	0.55256	1.63864	1640	25
	GPI(+) CD8+ T cell	HALLMARK_TGF_BETA_SIGNALING	0.116259	0.180402	0.449156	1.36401	7635	28
	GPI(+) CD8+ T cell	HALLMARK_TNFA_SIGNALING_VIA_NFKB	1.35e-05	0.000205156	0.644368	2.38326	0	81
	GPI(+) CD8+ T cell	HALLMARK_UNFOLDED_PROTEIN_RESPONSE	0.0720468	0.145665	0.401272	1.39953	5102	57
	GPI(+) CD8+ T cell	HALLMARK_UV_RESPONSE_DN	0.0285985	0.0850282	0.442947	1.53974	2020	56
	GPI(+) CD8+ T cell	HALLMARK_UV_RESPONSE_UP	0.0044816	0.0288103	0.495511	1.74525	319	60
	GPI(+) CD8+ T cell	HALLMARK_WNT_BETA_CATENIN_SIGNALING	0.0131158	0.0655789	-0.62324	-1.82408	499	15
	GPI(+) CD8+ T cell	HALLMARK_XENOBIOTIC_METABOLISM	0.558834	0.652169	0.278394	0.930009	38596	45
	GPI(-) CD8+ T cell	HALLMARK_ADIPOGENESIS	0.61663	0.679335	0.254447	0.90927	44323	95
	GPI(-) CD8+ T cell	HALLMARK_ALLOGRAFT_REJECTION	0.00115671	0.0173506	0.486542	1.75698	83	102
	GPI(-) CD8+ T cell	HALLMARK_ANDROGEN_RESPONSE	0.322387	0.467981	-0.29046	-1.08195	10690	54
	GPI(-) CD8+ T cell	HALLMARK_APICAL_JUNCTION	0.234619	0.387732	0.367066	1.18012	15554	50
	GPI(-) CD8+ T cell	HALLMARK_APOPTOSIS	0.0171733	0.0659249	0.443334	1.54825	1208	82
	GPI(-) CD8+ T cell	HALLMARK_BILE_ACID_METABOLISM	0.15079	0.282732	-0.387682	-1.27706	5571	31
	GPI(-) CD8+ T cell	HALLMARK_CHOLESTEROL_HOMEOSTASIS	0.359663	0.49045	0.38531	1.08107	22169	25
	GPI(-) CD8+ T cell	HALLMARK_COAGULATION	0.460365	0.566294	-0.31499	-0.995602	17526	26
	GPI(-) CD8+ T cell	HALLMARK_COMPLEMENT	0.000422893	0.0173506	0.530232	1.86684	29	86
	GPI(-) CD8+ T cell	HALLMARK_DNA_REPAIR	0.241255	0.387732	0.320712	1.14797	17366	96
	GPI(-) CD8+ T cell	HALLMARK_E2F_TARGETS	0.98713	0.98713	0.168961	0.597774	70335	89
	GPI(-) CD8+ T cell	HALLMARK_EPITHELIAL_MESENCHYMAL_TRANSITION	0.103811	0.240393	0.498293	1.39806	6398	25
	GPI(-) CD8+ T cell	HALLMARK_ESTROGEN_RESPONSE_EARLY	0.183883	0.330989	0.382376	1.23364	12209	51
	GPI(-) CD8+ T cell	HALLMARK_ESTROGEN_RESPONSE_LATE	0.00396688	0.0301498	0.551621	1.77346	262	50
	GPI(-) CD8+ T cell	HALLMARK_FATTY_ACID_METABOLISM	0.457444	0.566294	0.291786	0.998241	31688	72
	GPI(-) CD8+ T cell	HALLMARK_G2M_CHECKPOINT	0.618949	0.679335	0.256401	0.907135	44101	89
	GPI(-) CD8+ T cell	HALLMARK_GLYCOLYSIS	0.0611179	0.161783	0.401007	1.39461	4283	80
	GPI(-) CD8+ T cell	HALLMARK_HEME_METABOLISM	0.0496955	0.139769	0.39496	1.40653	3557	93
	GPI(-) CD8+ T cell	HALLMARK_HYPOXIA	0.00364444	0.0301498	0.488433	1.70218	255	81
	GPI(-) CD8+ T cell	HALLMARK_IL2_STAT5_SIGNALING	0.0673881	0.16847	0.38089	1.36338	4850	96
	GPI(-) CD8+ T cell	HALLMARK_IL6_JAK_STAT3_SIGNALING	0.316465	0.467981	-0.331975	-1.10161	11637	32
	GPI(-) CD8+ T cell	HALLMARK_INFLAMMATORY_RESPONSE	0.01758	0.0659249	0.477285	1.59339	1195	62
	GPI(-) CD8+ T cell	HALLMARK_INTERFERON_ALPHA_RESPONSE	0.00401998	0.0301498	0.543466	1.76462	267	53
	GPI(-) CD8+ T cell	HALLMARK_INTERFERON_GAMMA_RESPONSE	0.00105733	0.0173506	0.484782	1.75765	76	105
	GPI(-) CD8+ T cell	HALLMARK_KRAS_SIGNALING_DN	0.505931	0.599128	0.351606	0.960647	30880	22
	GPI(-) CD8+ T cell	HALLMARK_KRAS_SIGNALING_UP	0.108931	0.240393	0.402456	1.3271	7343	58
	GPI(-) CD8+ T cell	HALLMARK_MITOTIC_SPINDLE	0.788751	0.83127	0.226968	0.812419	56778	96
	GPI(-) CD8+ T cell	HALLMARK_MTORC1_SIGNALING	0.013323	0.0659249	0.41718	1.52833	980	113
	GPI(-) CD8+ T cell	HALLMARK_MYC_TARGETS_V1	0.794324	0.83127	0.217403	0.834805	61521	163
	GPI(-) CD8+ T cell	HALLMARK_MYC_TARGETS_V2	0.0296281	0.102559	-0.499009	-1.57724	1127	26
	GPI(-) CD8+ T cell	HALLMARK_MYOGENESIS	0.0166526	0.0659249	0.551473	1.6574	1061	35
	GPI(-) CD8+ T cell	HALLMARK_OXIDATIVE_PHOSPHORYLATION	0.117525	0.240393	0.329073	1.24752	8977	146
	GPI(-) CD8+ T cell	HALLMARK_P53_PATHWAY	0.0383541	0.123281	0.403734	1.43777	2745	93
	GPI(-) CD8+ T cell	HALLMARK_PEROXISOME	0.850876	0.870214	0.228678	0.737773	56498	51
	GPI(-) CD8+ T cell	HALLMARK_PI3K_AKT_MTOR_SIGNALING	0.0475571	0.139769	0.430322	1.45089	3255	66
	GPI(-) CD8+ T cell	HALLMARK_PROTEIN_SECRETION	0.134033	0.262238	0.373032	1.27619	9284	72
	GPI(-) CD8+ T cell	HALLMARK_REACTIVE_OXYGEN_SPECIES_PATHWAY	0.354118	0.49045	0.364719	1.08299	22437	33
	GPI(-) CD8+ T cell	HALLMARK_SPERMATOGENESIS	0.55908	0.645092	0.314748	0.923321	35249	31
	GPI(-) CD8+ T cell	HALLMARK_TGF_BETA_SIGNALING	0.406746	0.53834	0.359408	1.04015	25456	29
	GPI(-) CD8+ T cell	HALLMARK_TNFA_SIGNALING_VIA_NFKB	0.00721976	0.0406111	0.467206	1.6351	508	83
	GPI(-) CD8+ T cell	HALLMARK_UNFOLDED_PROTEIN_RESPONSE	0.265868	0.412554	0.339477	1.14209	18182	65
	GPI(-) CD8+ T cell	HALLMARK_UV_RESPONSE_DN	0.00538004	0.034586	-0.430471	-1.64661	171	62
	GPI(-) CD8+ T cell	HALLMARK_UV_RESPONSE_UP	0.113091	0.240393	0.386383	1.30954	7773	68
	GPI(-) CD8+ T cell	HALLMARK_WNT_BETA_CATENIN_SIGNALING	0.21997	0.380717	-0.431286	-1.22488	8875	17
	GPI(-) CD8+ T cell	HALLMARK_XENOBIOTIC_METABOLISM	0.465619	0.566294	0.305202	0.994247	31121	54
	GPI(+) CD4+ T cell	HALLMARK_ADIPOGENESIS	0.00861316	0.0243072	0.450811	1.62687	610	74
	GPI(+) CD4+ T cell	HALLMARK_ALLOGRAFT_REJECTION	6.93e-05	0.000338852	0.539063	1.9856	4	84
	GPI(+) CD4+ T cell	HALLMARK_ANDROGEN_RESPONSE	0.0147261	0.0344659	0.505565	1.64196	974	41
	GPI(+) CD4+ T cell	HALLMARK_APICAL_JUNCTION	0.0320862	0.0672282	0.467301	1.53851	2143	44
	GPI(+) CD4+ T cell	HALLMARK_APOPTOSIS	0.0223816	0.0492395	0.4282	1.53154	1578	70
	GPI(+) CD4+ T cell	HALLMARK_BILE_ACID_METABOLISM	0.474269	0.535073	0.337678	0.99076	29896	25
	GPI(+) CD4+ T cell	HALLMARK_CHOLESTEROL_HOMEOSTASIS	0.0571509	0.109332	0.56055	1.52209	3466	18
	GPI(+) CD4+ T cell	HALLMARK_COAGULATION	0.338398	0.425415	0.398756	1.11039	20778	20
	GPI(+) CD4+ T cell	HALLMARK_COMPLEMENT	1.41e-05	0.00012828	0.657026	2.3613	0	72
	GPI(+) CD4+ T cell	HALLMARK_DNA_REPAIR	0.937569	0.937569	0.186607	0.67821	66978	77
	GPI(+) CD4+ T cell	HALLMARK_E2F_TARGETS	0.367224	0.448829	-0.252375	-1.04965	10672	74
	GPI(+) CD4+ T cell	HALLMARK_EPITHELIAL_MESENCHYMAL_TRANSITION	3.16e-05	0.000198538	0.73479	2.17379	1	26
	GPI(+) CD4+ T cell	HALLMARK_ESTROGEN_RESPONSE_EARLY	0.117206	0.191003	0.414274	1.33839	7729	40
	GPI(+) CD4+ T cell	HALLMARK_ESTROGEN_RESPONSE_LATE	0.000619251	0.00227059	0.594934	1.93221	40	41
	GPI(+) CD4+ T cell	HALLMARK_FATTY_ACID_METABOLISM	0.014883	0.0344659	0.471359	1.61128	1016	54
	GPI(+) CD4+ T cell	HALLMARK_G2M_CHECKPOINT	0.921184	0.937569	0.192783	0.694386	65299	73
	GPI(+) CD4+ T cell	HALLMARK_GLYCOLYSIS	0.000129338	0.000569088	0.568698	1.99786	8	63
	GPI(+) CD4+ T cell	HALLMARK_HEME_METABOLISM	0.301353	0.389986	0.308432	1.11094	21361	73
	GPI(+) CD4+ T cell	HALLMARK_HYPOXIA	1.42e-05	0.00012828	0.683035	2.43732	0	69
	GPI(+) CD4+ T cell	HALLMARK_IL2_STAT5_SIGNALING	0.00883896	0.0243072	0.441186	1.61595	634	81
	GPI(+) CD4+ T cell	HALLMARK_IL6_JAK_STAT3_SIGNALING	0.00519243	0.0163191	0.57647	1.78068	334	32
	GPI(+) CD4+ T cell	HALLMARK_INFLAMMATORY_RESPONSE	2.92e-05	0.000198538	0.650578	2.23801	1	56
	GPI(+) CD4+ T cell	HALLMARK_INTERFERON_ALPHA_RESPONSE	1.46e-05	0.00012828	0.693639	2.39341	0	57
	GPI(+) CD4+ T cell	HALLMARK_INTERFERON_GAMMA_RESPONSE	1.34e-05	0.00012828	0.707614	2.71098	0	109
	GPI(+) CD4+ T cell	HALLMARK_KRAS_SIGNALING_DN	0.237356	0.326365	0.454924	1.21954	14346	17
	GPI(+) CD4+ T cell	HALLMARK_KRAS_SIGNALING_UP	0.0444478	0.0888955	0.452879	1.49103	2969	44
	GPI(+) CD4+ T cell	HALLMARK_MITOTIC_SPINDLE	0.437127	0.519826	0.27809	1.01464	31320	79
	GPI(+) CD4+ T cell	HALLMARK_MTORC1_SIGNALING	4.15e-05	0.000228146	0.541767	2.00337	2	86
	GPI(+) CD4+ T cell	HALLMARK_MYC_TARGETS_V1	0.500382	0.550421	-0.211031	-0.984264	11121	147
	GPI(+) CD4+ T cell	HALLMARK_MYC_TARGETS_V2	0.194561	0.284209	-0.386439	-1.24444	7325	23
	GPI(+) CD4+ T cell	HALLMARK_MYOGENESIS	0.293505	0.389986	-0.327571	-1.12441	10510	30
	GPI(+) CD4+ T cell	HALLMARK_OXIDATIVE_PHOSPHORYLATION	0.0644822	0.118217	0.342843	1.33597	4897	124
	GPI(+) CD4+ T cell	HALLMARK_P53_PATHWAY	0.00136663	0.00462553	0.486315	1.77763	97	80
	GPI(+) CD4+ T cell	HALLMARK_PEROXISOME	0.586474	0.629387	0.291315	0.910984	38043	34
	GPI(+) CD4+ T cell	HALLMARK_PI3K_AKT_MTOR_SIGNALING	0.000490019	0.00196008	0.539489	1.88908	33	62
	GPI(+) CD4+ T cell	HALLMARK_PROTEIN_SECRETION	0.178033	0.270119	0.353645	1.2317	12305	60
	GPI(+) CD4+ T cell	HALLMARK_REACTIVE_OXYGEN_SPECIES_PATHWAY	0.459277	0.531795	0.328805	1.00217	29480	30
	GPI(+) CD4+ T cell	HALLMARK_SPERMATOGENESIS	0.698645	0.731914	0.289881	0.816915	43162	21
	GPI(+) CD4+ T cell	HALLMARK_TGF_BETA_SIGNALING	0.200238	0.284209	0.413793	1.24382	12771	28
	GPI(+) CD4+ T cell	HALLMARK_TNFA_SIGNALING_VIA_NFKB	1.41e-05	0.00012828	0.642837	2.32572	0	75
	GPI(+) CD4+ T cell	HALLMARK_UNFOLDED_PROTEIN_RESPONSE	0.0768466	0.13525	0.393191	1.3768	5331	62
	GPI(+) CD4+ T cell	HALLMARK_UV_RESPONSE_DN	0.113393	0.191003	0.394445	1.32967	7674	50
	GPI(+) CD4+ T cell	HALLMARK_UV_RESPONSE_UP	0.0140365	0.0344659	0.462783	1.60709	967	59
	GPI(+) CD4+ T cell	HALLMARK_XENOBIOTIC_METABOLISM	0.127762	0.200769	0.406541	1.32035	8458	41
	GPI(-) CD4+ T cell	HALLMARK_ADIPOGENESIS	0.817839	0.92082	0.211832	0.797143	52335	92
	GPI(-) CD4+ T cell	HALLMARK_ALLOGRAFT_REJECTION	0.326465	0.495326	0.290526	1.07891	20706	85
	GPI(-) CD4+ T cell	HALLMARK_ANDROGEN_RESPONSE	0.629775	0.815003	-0.240344	-0.902397	24860	53
	GPI(-) CD4+ T cell	HALLMARK_APICAL_JUNCTION	0.069956	0.236774	-0.358981	-1.36149	2734	56
	GPI(-) CD4+ T cell	HALLMARK_APOPTOSIS	0.140871	0.297153	0.348602	1.26231	8796	73
	GPI(-) CD4+ T cell	HALLMARK_BILE_ACID_METABOLISM	0.346462	0.508145	-0.322666	-1.07675	14645	31
	GPI(-) CD4+ T cell	HALLMARK_CHOLESTEROL_HOMEOSTASIS	0.54076	0.767531	-0.309141	-0.938266	23760	21
	GPI(-) CD4+ T cell	HALLMARK_COAGULATION	0.235822	0.384303	-0.378639	-1.18833	10241	24
	GPI(-) CD4+ T cell	HALLMARK_COMPLEMENT	0.000367377	0.0053882	0.540664	1.97046	22	76
	GPI(-) CD4+ T cell	HALLMARK_DNA_REPAIR	0.787477	0.92082	0.216371	0.814222	50392	92
	GPI(-) CD4+ T cell	HALLMARK_E2F_TARGETS	0.588841	0.785121	0.247723	0.919955	37348	85
	GPI(-) CD4+ T cell	HALLMARK_EPITHELIAL_MESENCHYMAL_TRANSITION	0.101841	0.277788	0.46791	1.396	5829	27
	GPI(-) CD4+ T cell	HALLMARK_ESTROGEN_RESPONSE_EARLY	0.107327	0.277788	-0.357018	-1.30712	4307	47
	GPI(-) CD4+ T cell	HALLMARK_ESTROGEN_RESPONSE_LATE	0.0173919	0.0956554	0.500813	1.66497	1037	46
	GPI(-) CD4+ T cell	HALLMARK_FATTY_ACID_METABOLISM	0.837109	0.92082	0.214313	0.768337	51950	69
	GPI(-) CD4+ T cell	HALLMARK_G2M_CHECKPOINT	0.0133897	0.0841639	0.424404	1.5909	854	90
	GPI(-) CD4+ T cell	HALLMARK_GLYCOLYSIS	0.0325955	0.14342	0.42507	1.51707	2018	67
	GPI(-) CD4+ T cell	HALLMARK_HEME_METABOLISM	0.00417435	0.0306119	0.455835	1.71254	266	91
	GPI(-) CD4+ T cell	HALLMARK_HYPOXIA	0.000878931	0.00966824	0.524669	1.90831	54	75
	GPI(-) CD4+ T cell	HALLMARK_IL2_STAT5_SIGNALING	0.00016484	0.00362647	-0.455061	-1.87442	5	87
	GPI(-) CD4+ T cell	HALLMARK_IL6_JAK_STAT3_SIGNALING	0.21768	0.384303	-0.357981	-1.1946	9201	31
	GPI(-) CD4+ T cell	HALLMARK_INFLAMMATORY_RESPONSE	0.0509966	0.186988	0.426282	1.4715	3105	56
	GPI(-) CD4+ T cell	HALLMARK_INTERFERON_ALPHA_RESPONSE	0.0859468	0.270119	0.40569	1.38092	5195	52
	GPI(-) CD4+ T cell	HALLMARK_INTERFERON_GAMMA_RESPONSE	0.00297057	0.026141	0.450552	1.72282	191	102
	GPI(-) CD4+ T cell	HALLMARK_KRAS_SIGNALING_DN	0.904066	0.947117	0.230664	0.628102	50096	18
	GPI(-) CD4+ T cell	HALLMARK_KRAS_SIGNALING_UP	0.117279	0.286681	0.389594	1.32101	7077	51
	GPI(-) CD4+ T cell	HALLMARK_MITOTIC_SPINDLE	0.885687	0.947117	0.197947	0.753903	57140	99
	GPI(-) CD4+ T cell	HALLMARK_MTORC1_SIGNALING	0.224175	0.384303	0.298608	1.15246	14606	108
	GPI(-) CD4+ T cell	HALLMARK_MYC_TARGETS_V1	0.219978	0.384303	0.280717	1.14119	14994	156
	GPI(-) CD4+ T cell	HALLMARK_MYC_TARGETS_V2	0.820862	0.92082	0.249714	0.725471	46436	24
	GPI(-) CD4+ T cell	HALLMARK_MYOGENESIS	0.102066	0.277788	-0.409838	-1.35666	4327	30
	GPI(-) CD4+ T cell	HALLMARK_OXIDATIVE_PHOSPHORYLATION	0.572512	0.785121	0.235648	0.937776	38284	133
	GPI(-) CD4+ T cell	HALLMARK_P53_PATHWAY	0.0360822	0.144329	0.385686	1.45674	2314	94
	GPI(-) CD4+ T cell	HALLMARK_PEROXISOME	0.958083	0.958083	0.18571	0.614692	57026	45
	GPI(-) CD4+ T cell	HALLMARK_PI3K_AKT_MTOR_SIGNALING	0.125991	0.291769	0.369613	1.29615	7721	61
	GPI(-) CD4+ T cell	HALLMARK_PROTEIN_SECRETION	0.747518	0.913633	0.233081	0.822285	45934	63
	GPI(-) CD4+ T cell	HALLMARK_REACTIVE_OXYGEN_SPECIES_PATHWAY	0.74292	0.913633	0.259493	0.796395	42887	31
	GPI(-) CD4+ T cell	HALLMARK_SPERMATOGENESIS	0.262442	0.412409	0.387622	1.16486	15054	28
	GPI(-) CD4+ T cell	HALLMARK_TGF_BETA_SIGNALING	0.141823	0.297153	0.435449	1.31898	8151	29
	GPI(-) CD4+ T cell	HALLMARK_TNFA_SIGNALING_VIA_NFKB	1.58e-05	0.000696963	0.602168	2.22333	0	82
	GPI(-) CD4+ T cell	HALLMARK_UNFOLDED_PROTEIN_RESPONSE	0.228024	0.384303	0.332587	1.17026	13999	62
	GPI(-) CD4+ T cell	HALLMARK_UV_RESPONSE_DN	0.167002	0.334005	-0.313415	-1.20837	6464	61
	GPI(-) CD4+ T cell	HALLMARK_UV_RESPONSE_UP	0.0288095	0.140846	0.447509	1.55941	1759	59
	GPI(-) CD4+ T cell	HALLMARK_XENOBIOTIC_METABOLISM	0.951452	0.958083	0.187055	0.636712	57520	52
	GPI(+) B cell	HALLMARK_ADIPOGENESIS	0.961954	0.995419	-0.159521	-0.695854	38633	99
	GPI(+) B cell	HALLMARK_ALLOGRAFT_REJECTION	0.146591	0.299845	0.313978	1.25075	8771	99
	GPI(+) B cell	HALLMARK_ANDROGEN_RESPONSE	0.402063	0.5497	0.283567	1.02365	22874	56
	GPI(+) B cell	HALLMARK_APICAL_JUNCTION	0.253961	0.439548	-0.297924	-1.14261	11059	51
	GPI(+) B cell	HALLMARK_APOPTOSIS	0.0402038	0.154428	0.399566	1.52698	2343	77
	GPI(+) B cell	HALLMARK_BILE_ACID_METABOLISM	0.314747	0.524579	0.3437	1.10364	17182	31
	GPI(+) B cell	HALLMARK_CHOLESTEROL_HOMEOSTASIS	0.858403	0.942149	-0.212226	-0.712141	39319	28
	GPI(+) B cell	HALLMARK_COAGULATION	0.385486	0.5497	0.360279	1.05015	20530	20
	GPI(+) B cell	HALLMARK_COMPLEMENT	0.000257158	0.00385736	0.56081	2.13882	14	76
	GPI(+) B cell	HALLMARK_DNA_REPAIR	0.98571	0.995419	-0.146818	-0.636027	39869	95
	GPI(+) B cell	HALLMARK_E2F_TARGETS	0.948835	0.995419	-0.164186	-0.713407	38164	97
	GPI(+) B cell	HALLMARK_EPITHELIAL_MESENCHYMAL_TRANSITION	0.0792914	0.187795	0.458848	1.4629	4318	30
	GPI(+) B cell	HALLMARK_ESTROGEN_RESPONSE_EARLY	0.0766878	0.187795	0.388513	1.42495	4386	61
	GPI(+) B cell	HALLMARK_ESTROGEN_RESPONSE_LATE	0.007039	0.0452507	0.532196	1.87351	395	49
	GPI(+) B cell	HALLMARK_FATTY_ACID_METABOLISM	0.403113	0.5497	0.268508	1.02121	23434	75
	GPI(+) B cell	HALLMARK_G2M_CHECKPOINT	0.788551	0.909631	0.202652	0.805944	47163	98
	GPI(+) B cell	HALLMARK_GLYCOLYSIS	0.24823	0.439548	0.308156	1.14965	14303	67
	GPI(+) B cell	HALLMARK_HEME_METABOLISM	0.0631184	0.17752	0.364455	1.42427	3731	88
	GPI(+) B cell	HALLMARK_HYPOXIA	0.0479564	0.162617	0.390924	1.49395	2795	77
	GPI(+) B cell	HALLMARK_IL2_STAT5_SIGNALING	0.00688349	0.0452507	0.448326	1.75203	406	88
	GPI(+) B cell	HALLMARK_IL6_JAK_STAT3_SIGNALING	0.0505918	0.162617	0.49738	1.57319	2743	29
	GPI(+) B cell	HALLMARK_INFLAMMATORY_RESPONSE	0.00489646	0.0440681	0.515221	1.88268	278	60
	GPI(+) B cell	HALLMARK_INTERFERON_ALPHA_RESPONSE	0.00128408	0.0144459	0.564283	2.0429	72	57
	GPI(+) B cell	HALLMARK_INTERFERON_GAMMA_RESPONSE	1.65e-05	0.000378177	0.560858	2.27352	0	110
	GPI(+) B cell	HALLMARK_KRAS_SIGNALING_DN	0.373223	0.5497	-0.303073	-1.05764	16878	33
	GPI(+) B cell	HALLMARK_KRAS_SIGNALING_UP	0.166995	0.326729	-0.302425	-1.2166	7120	64
	GPI(+) B cell	HALLMARK_MITOTIC_SPINDLE	0.379673	0.5497	0.255954	1.03507	23003	108
	GPI(+) B cell	HALLMARK_MTORC1_SIGNALING	0.444001	0.570859	0.245687	0.99593	26949	110
	GPI(+) B cell	HALLMARK_MYC_TARGETS_V1	0.0349434	0.154428	-0.288542	-1.34712	1299	152
	GPI(+) B cell	HALLMARK_MYC_TARGETS_V2	0.228875	0.429141	-0.346102	-1.18977	10392	31
	GPI(+) B cell	HALLMARK_MYOGENESIS	0.0302354	0.151177	-0.447218	-1.57223	1368	34
	GPI(+) B cell	HALLMARK_OXIDATIVE_PHOSPHORYLATION	0.664527	0.78694	-0.198846	-0.911248	25257	134
	GPI(+) B cell	HALLMARK_P53_PATHWAY	0.0216704	0.121896	0.4056	1.59703	1288	92
	GPI(+) B cell	HALLMARK_PEROXISOME	0.632153	0.768835	0.251624	0.870819	35282	45
	GPI(+) B cell	HALLMARK_PI3K_AKT_MTOR_SIGNALING	0.108133	0.231714	0.3666	1.34858	6196	62
	GPI(+) B cell	HALLMARK_PROTEIN_SECRETION	0.587961	0.734951	0.247247	0.903474	33501	60
	GPI(+) B cell	HALLMARK_REACTIVE_OXYGEN_SPECIES_PATHWAY	0.429606	0.568597	-0.296149	-1.01805	19507	31
	GPI(+) B cell	HALLMARK_SPERMATOGENESIS	0.366042	0.5497	0.338449	1.06261	19837	28
	GPI(+) B cell	HALLMARK_TGF_BETA_SIGNALING	0.0789382	0.187795	0.447511	1.45544	4323	33
	GPI(+) B cell	HALLMARK_TNFA_SIGNALING_VIA_NFKB	1.68e-05	0.000378177	0.612399	2.41582	0	93
	GPI(+) B cell	HALLMARK_UNFOLDED_PROTEIN_RESPONSE	0.808561	0.909631	-0.202564	-0.798705	34831	58
	GPI(+) B cell	HALLMARK_UV_RESPONSE_DN	0.0981923	0.220933	0.375149	1.37084	5594	60
	GPI(+) B cell	HALLMARK_UV_RESPONSE_UP	0.0411808	0.154428	0.412965	1.54066	2372	67
	GPI(+) B cell	HALLMARK_WNT_BETA_CATENIN_SIGNALING	0.995419	0.995419	-0.137768	-0.413049	46939	18
	GPI(+) B cell	HALLMARK_XENOBIOTIC_METABOLISM	0.0565443	0.169633	-0.358161	-1.40734	2439	57
	GPI(-) B cell	HALLMARK_ADIPOGENESIS	0.0343956	0.0795425	0.414545	1.37549	2979	115
	GPI(-) B cell	HALLMARK_ALLOGRAFT_REJECTION	6.87e-05	0.000451303	-0.547215	-2.22108	0	104
	GPI(-) B cell	HALLMARK_ANDROGEN_RESPONSE	0.173443	0.275117	0.397998	1.21837	13829	62
	GPI(-) B cell	HALLMARK_APICAL_JUNCTION	0.121263	0.206596	0.41295	1.27292	9722	65
	GPI(-) B cell	HALLMARK_APOPTOSIS	0.0567085	0.113417	0.417261	1.34489	4751	90
	GPI(-) B cell	HALLMARK_BILE_ACID_METABOLISM	0.630369	0.659022	-0.265674	-0.906168	15322	40
	GPI(-) B cell	HALLMARK_CHOLESTEROL_HOMEOSTASIS	0.0699151	0.134004	0.514808	1.40199	5120	31
	GPI(-) B cell	HALLMARK_COAGULATION	0.726829	0.726829	0.317655	0.816181	51537	23
	GPI(-) B cell	HALLMARK_COMPLEMENT	0.186983	0.286707	-0.283894	-1.13441	2935	94
	GPI(-) B cell	HALLMARK_DNA_REPAIR	0.0006801	0.00312846	0.494853	1.64316	58	116
	GPI(-) B cell	HALLMARK_E2F_TARGETS	1.09e-05	0.000126752	0.705694	2.44266	0	178
	GPI(-) B cell	HALLMARK_EPITHELIAL_MESENCHYMAL_TRANSITION	0.0847011	0.15585	-0.399811	-1.34085	2120	37
	GPI(-) B cell	HALLMARK_ESTROGEN_RESPONSE_EARLY	0.360331	0.447979	-0.269496	-1.04233	6481	77
	GPI(-) B cell	HALLMARK_ESTROGEN_RESPONSE_LATE	0.0172217	0.0528131	0.476536	1.49095	1400	72
	GPI(-) B cell	HALLMARK_FATTY_ACID_METABOLISM	0.003576	0.0117497	0.494561	1.5916	298	89
	GPI(-) B cell	HALLMARK_G2M_CHECKPOINT	1.1e-05	0.000126752	0.645794	2.22295	0	167
	GPI(-) B cell	HALLMARK_GLYCOLYSIS	0.00177218	0.00679338	0.505879	1.63531	148	92
	GPI(-) B cell	HALLMARK_HEME_METABOLISM	0.00326627	0.0115576	0.469762	1.55414	281	112
	GPI(-) B cell	HALLMARK_HYPOXIA	0.476239	0.534317	0.309479	0.998928	39975	91
	GPI(-) B cell	HALLMARK_IL2_STAT5_SIGNALING	0.000198979	0.00114413	-0.42967	-1.73136	2	99
	GPI(-) B cell	HALLMARK_IL6_JAK_STAT3_SIGNALING	0.163901	0.269266	-0.358144	-1.21511	4019	39
	GPI(-) B cell	HALLMARK_INFLAMMATORY_RESPONSE	5.16e-05	0.000451303	-0.532738	-2.01717	0	68
	GPI(-) B cell	HALLMARK_INTERFERON_ALPHA_RESPONSE	0.250938	0.349792	-0.298443	-1.10998	5084	62
	GPI(-) B cell	HALLMARK_INTERFERON_GAMMA_RESPONSE	0.0256203	0.0654741	-0.318609	-1.32922	316	126
	GPI(-) B cell	HALLMARK_KRAS_SIGNALING_DN	0.0345837	0.0795425	0.57241	1.50592	2480	26
	GPI(-) B cell	HALLMARK_KRAS_SIGNALING_UP	0.0438313	0.0926954	-0.353945	-1.34941	825	71
	GPI(-) B cell	HALLMARK_MITOTIC_SPINDLE	0.00052793	0.00269831	0.474143	1.60943	46	144
	GPI(-) B cell	HALLMARK_MTORC1_SIGNALING	0.00114634	0.00479378	0.464392	1.57527	101	143
	GPI(-) B cell	HALLMARK_MYC_TARGETS_V1	1.09e-05	0.000126752	0.591304	2.05228	0	185
	GPI(-) B cell	HALLMARK_MYC_TARGETS_V2	0.28257	0.382301	0.401214	1.13899	21326	39
	GPI(-) B cell	HALLMARK_MYOGENESIS	0.426512	0.490489	0.351268	1.02941	32846	47
	GPI(-) B cell	HALLMARK_NOTCH_SIGNALING	0.352338	0.447979	0.470572	1.10531	23921	15
	GPI(-) B cell	HALLMARK_OXIDATIVE_PHOSPHORYLATION	1.1e-05	0.000126752	0.569791	1.96134	0	167
	GPI(-) B cell	HALLMARK_P53_PATHWAY	0.417537	0.490489	0.315413	1.03117	35551	101
	GPI(-) B cell	HALLMARK_PEROXISOME	0.215187	0.313581	0.388929	1.18126	17025	59
	GPI(-) B cell	HALLMARK_PI3K_AKT_MTOR_SIGNALING	0.113486	0.200784	0.40502	1.27212	9268	74
	GPI(-) B cell	HALLMARK_PROTEIN_SECRETION	0.664942	0.679719	0.282076	0.889362	54495	76
	GPI(-) B cell	HALLMARK_REACTIVE_OXYGEN_SPECIES_PATHWAY	0.0443326	0.0926954	0.509151	1.4454	3345	39
	GPI(-) B cell	HALLMARK_SPERMATOGENESIS	0.0239702	0.0648607	0.514786	1.50386	1842	46
	GPI(-) B cell	HALLMARK_TGF_BETA_SIGNALING	0.553755	0.603301	0.335999	0.945076	41509	37
	GPI(-) B cell	HALLMARK_TNFA_SIGNALING_VIA_NFKB	6.43e-05	0.000451303	-0.47828	-1.91476	0	95
	GPI(-) B cell	HALLMARK_UNFOLDED_PROTEIN_RESPONSE	0.218144	0.313581	0.368238	1.16656	17952	79
	GPI(-) B cell	HALLMARK_UV_RESPONSE_DN	0.0207738	0.0597246	-0.387378	-1.45725	406	66
	GPI(-) B cell	HALLMARK_UV_RESPONSE_UP	0.37944	0.459322	0.33232	1.05601	31318	81
	GPI(-) B cell	HALLMARK_WNT_BETA_CATENIN_SIGNALING	0.563955	0.603301	0.378183	0.933732	39142	19
	GPI(-) B cell	HALLMARK_XENOBIOTIC_METABOLISM	0.341549	0.447979	0.344198	1.08109	27895	74
	GPI(+) plasma cell	HALLMARK_ADIPOGENESIS	0.694691	0.893174	0.302883	0.915536	68763	121
	GPI(+) plasma cell	HALLMARK_ALLOGRAFT_REJECTION	1.01e-05	0.00022733	0.568816	1.71875	0	120
	GPI(+) plasma cell	HALLMARK_ANDROGEN_RESPONSE	0.0723323	0.214895	0.450268	1.3001	6985	64
	GPI(+) plasma cell	HALLMARK_APICAL_JUNCTION	0.0263892	0.105828	0.47773	1.38694	2554	68
	GPI(+) plasma cell	HALLMARK_APOPTOSIS	0.664979	0.880119	0.310251	0.922905	65280	94
	GPI(+) plasma cell	HALLMARK_BILE_ACID_METABOLISM	0.738786	0.90418	0.305051	0.848478	69883	44
	GPI(+) plasma cell	HALLMARK_CHOLESTEROL_HOMEOSTASIS	0.894971	0.967405	0.253444	0.693452	83890	38
	GPI(+) plasma cell	HALLMARK_COAGULATION	0.864466	0.967405	0.267004	0.723278	80569	35
	GPI(+) plasma cell	HALLMARK_COMPLEMENT	0.0149833	0.0674246	0.458026	1.37199	1475	104
	GPI(+) plasma cell	HALLMARK_DNA_REPAIR	0.43674	0.669753	0.343959	1.03277	43083	108
	GPI(+) plasma cell	HALLMARK_E2F_TARGETS	0.000181501	0.00249438	0.511361	1.55269	17	131
	GPI(+) plasma cell	HALLMARK_EPITHELIAL_MESENCHYMAL_TRANSITION	0.147195	0.33119	-0.329612	-1.27647	760	46
	GPI(+) plasma cell	HALLMARK_ESTROGEN_RESPONSE_EARLY	0.429178	0.669753	-0.242961	-1.02621	1111	78
	GPI(+) plasma cell	HALLMARK_ESTROGEN_RESPONSE_LATE	0.446502	0.669753	-0.242657	-1.01292	1301	73
	GPI(+) plasma cell	HALLMARK_FATTY_ACID_METABOLISM	0.573225	0.806097	0.324396	0.970515	56445	102
	GPI(+) plasma cell	HALLMARK_G2M_CHECKPOINT	0.00773136	0.0579852	0.456753	1.38403	765	126
	GPI(+) plasma cell	HALLMARK_GLYCOLYSIS	0.359192	0.669753	0.356343	1.06863	35406	106
	GPI(+) plasma cell	HALLMARK_HEME_METABOLISM	0.427608	0.669753	0.344204	1.03706	42245	114
	GPI(+) plasma cell	HALLMARK_HYPOXIA	0.0282209	0.105828	-0.307309	-1.35609	45	99
	GPI(+) plasma cell	HALLMARK_IL2_STAT5_SIGNALING	0.0538475	0.173081	0.425729	1.2783	5311	108
	GPI(+) plasma cell	HALLMARK_IL6_JAK_STAT3_SIGNALING	0.372664	0.669753	0.399985	1.08351	34732	35
	GPI(+) plasma cell	HALLMARK_INFLAMMATORY_RESPONSE	0.076407	0.214895	0.437719	1.28068	7424	75
	GPI(+) plasma cell	HALLMARK_INTERFERON_ALPHA_RESPONSE	0.0148887	0.0674246	0.500147	1.44226	1436	63
	GPI(+) plasma cell	HALLMARK_INTERFERON_GAMMA_RESPONSE	0.000221723	0.00249438	0.506037	1.53836	21	134
	GPI(+) plasma cell	HALLMARK_KRAS_SIGNALING_DN	0.364893	0.669753	0.409181	1.09044	33668	31
	GPI(+) plasma cell	HALLMARK_KRAS_SIGNALING_UP	0.122017	0.305043	0.429362	1.2417	11795	65
	GPI(+) plasma cell	HALLMARK_MITOTIC_SPINDLE	0.188461	0.403846	0.377335	1.14674	18697	133
	GPI(+) plasma cell	HALLMARK_MTORC1_SIGNALING	0.102244	0.270647	0.39428	1.20172	10154	141
	GPI(+) plasma cell	HALLMARK_MYC_TARGETS_V1	1e-05	0.00022733	0.569151	1.75024	0	171
	GPI(+) plasma cell	HALLMARK_MYC_TARGETS_V2	0.131038	0.310354	0.457685	1.26332	12344	41
	GPI(+) plasma cell	HALLMARK_MYOGENESIS	0.817534	0.967405	0.281384	0.788436	77641	47
	GPI(+) plasma cell	HALLMARK_OXIDATIVE_PHOSPHORYLATION	0.000662697	0.00596427	0.472554	1.45142	65	166
	GPI(+) plasma cell	HALLMARK_P53_PATHWAY	0.947049	0.991098	0.236238	0.712076	93576	115
	GPI(+) plasma cell	HALLMARK_PEROXISOME	0.52137	0.756828	0.344334	0.991506	50281	62
	GPI(+) plasma cell	HALLMARK_PI3K_AKT_MTOR_SIGNALING	0.013456	0.0674246	0.491128	1.43086	1304	71
	GPI(+) plasma cell	HALLMARK_PROTEIN_SECRETION	0.845303	0.967405	0.270876	0.79759	82498	81
	GPI(+) plasma cell	HALLMARK_REACTIVE_OXYGEN_SPECIES_PATHWAY	0.00935602	0.0601459	0.572959	1.55207	871	35
	GPI(+) plasma cell	HALLMARK_SPERMATOGENESIS	0.980317	0.996102	0.194998	0.53669	92187	40
	GPI(+) plasma cell	HALLMARK_TGF_BETA_SIGNALING	0.2742	0.560864	0.424435	1.14974	25555	35
	GPI(+) plasma cell	HALLMARK_TNFA_SIGNALING_VIA_NFKB	0.0488981	0.169263	-0.287878	-1.28743	70	105
	GPI(+) plasma cell	HALLMARK_UNFOLDED_PROTEIN_RESPONSE	0.743437	0.90418	0.295499	0.877165	72893	91
	GPI(+) plasma cell	HALLMARK_UV_RESPONSE_DN	0.597115	0.814248	0.326651	0.951672	57909	71
	GPI(+) plasma cell	HALLMARK_UV_RESPONSE_UP	0.902911	0.967405	0.252555	0.750312	88580	92
	GPI(+) plasma cell	HALLMARK_WNT_BETA_CATENIN_SIGNALING	0.437185	0.669753	0.417906	1.04301	38842	20
	GPI(+) plasma cell	HALLMARK_XENOBIOTIC_METABOLISM	0.996102	0.996102	0.175503	0.518084	97354	84
	GPI(-) plasma cell	HALLMARK_ADIPOGENESIS	0.68385	0.831709	-0.327669	-0.928642	68293	123
		HALLMARK_ALLOGRAFT_REJECTION	0.0602648	0.169495	-0.449029	-1.25887	6008	98
	GPI(-) plasma cell	HALLMARK_ANDROGEN_RESPONSE	0.00203065	0.0205624	-0.554848	-1.51686	200	66
	GPI(-) plasma cell	HALLMARK_APICAL_JUNCTION	0.170737	0.349234	-0.436464	-1.19062	16884	64
	GPI(-) plasma cell	HALLMARK_APOPTOSIS	0.0760505	0.190126	-0.442159	-1.23961	7582	98
	GPI(-) plasma cell	HALLMARK_BILE_ACID_METABOLISM	0.653545	0.816931	-0.346854	-0.91379	63585	43
	GPI(-) plasma cell	HALLMARK_CHOLESTEROL_HOMEOSTASIS	0.180958	0.350884	-0.456421	-1.20511	17627	44
	GPI(-) plasma cell	HALLMARK_COAGULATION	0.192636	0.350884	0.30797	1.2024	789	32
	GPI(-) plasma cell	HALLMARK_COMPLEMENT	0.411631	0.638737	-0.371973	-1.04395	41053	100
	GPI(-) plasma cell	HALLMARK_DNA_REPAIR	0.85289	0.913811	-0.293057	-0.8262	85120	110
	GPI(-) plasma cell	HALLMARK_E2F_TARGETS	0.00740741	0.036071	0.309229	1.57461	0	123
	GPI(-) plasma cell	HALLMARK_EPITHELIAL_MESENCHYMAL_TRANSITION	0.00474849	0.030526	-0.583234	-1.53654	461	43
	GPI(-) plasma cell	HALLMARK_ESTROGEN_RESPONSE_EARLY	0.244952	0.393674	-0.410374	-1.13331	24324	76
	GPI(-) plasma cell	HALLMARK_ESTROGEN_RESPONSE_LATE	0.226164	0.380228	-0.415405	-1.14524	22451	74
	GPI(-) plasma cell	HALLMARK_FATTY_ACID_METABOLISM	0.84789	0.913811	-0.293376	-0.823767	84576	101
	GPI(-) plasma cell	HALLMARK_G2M_CHECKPOINT	0.798856	0.898713	-0.306812	-0.868576	79768	120
	GPI(-) plasma cell	HALLMARK_GLYCOLYSIS	0.724448	0.835902	-0.321061	-0.906312	72312	113
	GPI(-) plasma cell	HALLMARK_HEME_METABOLISM	0.584714	0.768324	-0.343132	-0.971399	58385	120
	GPI(-) plasma cell	HALLMARK_HYPOXIA	6.01e-05	0.000902039	-0.554464	-1.55967	5	105
	GPI(-) plasma cell	HALLMARK_IL2_STAT5_SIGNALING	0.00241788	0.0205624	-0.517181	-1.44835	240	96
	GPI(-) plasma cell	HALLMARK_IL6_JAK_STAT3_SIGNALING	0.00706469	0.036071	-0.590299	-1.53241	682	37
	GPI(-) plasma cell	HALLMARK_INFLAMMATORY_RESPONSE	0.131239	0.295287	-0.441986	-1.21478	13015	71
	GPI(-) plasma cell	HALLMARK_INTERFERON_ALPHA_RESPONSE	0.0661185	0.175019	-0.477688	-1.29835	6528	61
	GPI(-) plasma cell	HALLMARK_INTERFERON_GAMMA_RESPONSE	5.01e-05	0.000902039	-0.540353	-1.53374	4	127
	GPI(-) plasma cell	HALLMARK_KRAS_SIGNALING_DN	0.526682	0.718202	-0.388832	-0.986367	50305	30
	GPI(-) plasma cell	HALLMARK_KRAS_SIGNALING_UP	0.0586449	0.169495	-0.472043	-1.29606	5813	70
	GPI(-) plasma cell	HALLMARK_MITOTIC_SPINDLE	0.116397	0.275677	-0.416432	-1.182	11626	127
	GPI(-) plasma cell	HALLMARK_MTORC1_SIGNALING	0.0116465	0.0403149	-0.460636	-1.31464	1163	145
	GPI(-) plasma cell	HALLMARK_MYC_TARGETS_V1	0.0104007	0.0390027	-0.450326	-1.29477	1039	178
	GPI(-) plasma cell	HALLMARK_MYC_TARGETS_V2	0.710697	0.835902	-0.33408	-0.873995	68938	40
	GPI(-) plasma cell	HALLMARK_MYOGENESIS	0.164738	0.349234	-0.461542	-1.21863	16047	44
	GPI(-) plasma cell	HALLMARK_OXIDATIVE_PHOSPHORYLATION	0.468399	0.662895	-0.353696	-1.01483	46830	167
	GPI(-) plasma cell	HALLMARK_P53_PATHWAY	0.0274748	0.0883118	-0.458959	-1.29667	2742	115
	GPI(-) plasma cell	HALLMARK_PEROXISOME	0.428696	0.643044	-0.382362	-1.04182	42373	63
	GPI(-) plasma cell	HALLMARK_PI3K_AKT_MTOR_SIGNALING	0.228137	0.380228	-0.415582	-1.14467	22640	73
	GPI(-) plasma cell	HALLMARK_PROTEIN_SECRETION	0.00801577	0.036071	-0.508714	-1.41168	796	82
	GPI(-) plasma cell	HALLMARK_REACTIVE_OXYGEN_SPECIES_PATHWAY	0.975299	0.975299	-0.21085	-0.547365	94289	37
	GPI(-) plasma cell	HALLMARK_SPERMATOGENESIS	0.973019	0.975299	-0.215747	-0.567165	94593	42
	GPI(-) plasma cell	HALLMARK_TGF_BETA_SIGNALING	0.471392	0.662895	-0.395945	-1.02157	45436	35
	GPI(-) plasma cell	HALLMARK_TNFA_SIGNALING_VIA_NFKB	1e-05	0.000451128	-0.603367	-1.69419	0	101
	GPI(-) plasma cell	HALLMARK_UNFOLDED_PROTEIN_RESPONSE	0.0101531	0.0390027	-0.492633	-1.3796	1011	96
	GPI(-) plasma cell	HALLMARK_UV_RESPONSE_DN	0.00274166	0.0205624	-0.540036	-1.48576	271	72
	GPI(-) plasma cell	HALLMARK_UV_RESPONSE_UP	0.194935	0.350884	-0.410653	-1.15002	19429	96
	GPI(-) plasma cell	HALLMARK_WNT_BETA_CATENIN_SIGNALING	0.597586	0.768324	-0.385952	-0.934846	55887	21
	GPI(-) plasma cell	HALLMARK_XENOBIOTIC_METABOLISM	0.899577	0.941417	-0.273287	-0.758372	89443	82
	GPI(+) NK cell	HALLMARK_ADIPOGENESIS	0.961733	0.998851	-0.196374	-0.681995	72154	102
	GPI(+) NK cell	HALLMARK_ALLOGRAFT_REJECTION	0.115462	0.361782	-0.361873	-1.25884	8676	103
	GPI(+) NK cell	HALLMARK_ANDROGEN_RESPONSE	0.759563	0.892486	-0.254039	-0.822509	54051	64
	GPI(+) NK cell	HALLMARK_APICAL_JUNCTION	0.0181883	0.213712	-0.488874	-1.5489	1277	56
	GPI(+) NK cell	HALLMARK_APICAL_SURFACE	0.00164646	0.0257946	-0.751754	-1.86376	104	16
	GPI(+) NK cell	HALLMARK_APOPTOSIS	0.268177	0.545042	-0.330096	-1.12625	19828	90
	GPI(+) NK cell	HALLMARK_BILE_ACID_METABOLISM	0.0759753	0.29757	0.440686	1.4148	2484	34
	GPI(+) NK cell	HALLMARK_CHOLESTEROL_HOMEOSTASIS	0.716466	0.886155	-0.288766	-0.826368	47985	32
	GPI(+) NK cell	HALLMARK_COAGULATION	0.0510985	0.239351	-0.53135	-1.48132	3390	28
	GPI(+) NK cell	HALLMARK_COMPLEMENT	0.0474871	0.239351	-0.405497	-1.3857	3513	91
	GPI(+) NK cell	HALLMARK_DNA_REPAIR	0.988754	0.998851	-0.177229	-0.608301	73415	94
	GPI(+) NK cell	HALLMARK_E2F_TARGETS	0.998851	0.998851	0.143219	0.56302	25212	99
	GPI(+) NK cell	HALLMARK_EPITHELIAL_MESENCHYMAL_TRANSITION	0.000123388	0.00579925	0.647803	2.10555	3	36
	GPI(+) NK cell	HALLMARK_ESTROGEN_RESPONSE_EARLY	0.27684	0.545042	-0.345868	-1.12807	19790	67
	GPI(+) NK cell	HALLMARK_ESTROGEN_RESPONSE_LATE	0.310183	0.545042	-0.349483	-1.10727	21794	56
	GPI(+) NK cell	HALLMARK_FATTY_ACID_METABOLISM	0.709383	0.886155	0.232121	0.876557	19368	78
	GPI(+) NK cell	HALLMARK_G2M_CHECKPOINT	0.536053	0.787328	0.24306	0.961759	13321	103
	GPI(+) NK cell	HALLMARK_GLYCOLYSIS	0.585762	0.80973	0.246011	0.934821	15797	81
	GPI(+) NK cell	HALLMARK_HEME_METABOLISM	0.893291	0.998851	0.200895	0.780961	23179	92
	GPI(+) NK cell	HALLMARK_HYPOXIA	0.0265593	0.233881	0.368339	1.43411	685	93
	GPI(+) NK cell	HALLMARK_IL2_STAT5_SIGNALING	0.0905153	0.327248	-0.372356	-1.29317	6790	102
	GPI(+) NK cell	HALLMARK_IL6_JAK_STAT3_SIGNALING	0.21103	0.523082	0.371799	1.20163	6883	35
	GPI(+) NK cell	HALLMARK_INFLAMMATORY_RESPONSE	0.211459	0.523082	0.31647	1.16071	6052	66
	GPI(+) NK cell	HALLMARK_INTERFERON_ALPHA_RESPONSE	0.261145	0.545042	-0.349753	-1.14075	18668	67
	GPI(+) NK cell	HALLMARK_INTERFERON_GAMMA_RESPONSE	0.10406	0.349344	0.297551	1.21912	2357	129
	GPI(+) NK cell	HALLMARK_KRAS_SIGNALING_DN	0.0481455	0.239351	-0.538975	-1.49256	3187	27
	GPI(+) NK cell	HALLMARK_KRAS_SIGNALING_UP	0.0560183	0.239351	-0.439029	-1.40721	3960	60
	GPI(+) NK cell	HALLMARK_MITOTIC_SPINDLE	0.175449	0.485066	-0.339544	-1.19177	13297	110
	GPI(+) NK cell	HALLMARK_MTORC1_SIGNALING	0.284139	0.545042	-0.309338	-1.10411	21880	125
	GPI(+) NK cell	HALLMARK_MYC_TARGETS_V1	0.747353	0.892486	0.211811	0.893035	15529	157
	GPI(+) NK cell	HALLMARK_MYC_TARGETS_V2	0.819682	0.939636	0.241113	0.748059	27460	29
	GPI(+) NK cell	HALLMARK_MYOGENESIS	0.0439885	0.239351	-0.482511	-1.46658	3024	44
	GPI(+) NK cell	HALLMARK_NOTCH_SIGNALING	0.636342	0.854517	-0.355944	-0.869985	40408	15
	GPI(+) NK cell	HALLMARK_OXIDATIVE_PHOSPHORYLATION	0.925268	0.998851	-0.206269	-0.752284	72837	149
	GPI(+) NK cell	HALLMARK_P53_PATHWAY	0.0298572	0.233881	0.360994	1.41496	758	97
	GPI(+) NK cell	HALLMARK_PEROXISOME	0.313109	0.545042	0.3039	1.08479	9283	57
	GPI(+) NK cell	HALLMARK_PI3K_AKT_MTOR_SIGNALING	0.403702	0.654276	-0.314681	-1.03742	29047	72
	GPI(+) NK cell	HALLMARK_PROTEIN_SECRETION	0.447098	0.700453	-0.307728	-1.01031	32093	70
	GPI(+) NK cell	HALLMARK_REACTIVE_OXYGEN_SPECIES_PATHWAY	0.473041	0.717191	-0.339811	-0.994927	31969	36
	GPI(+) NK cell	HALLMARK_SPERMATOGENESIS	0.577868	0.80973	0.287338	0.916596	18971	33
	GPI(+) NK cell	HALLMARK_TGF_BETA_SIGNALING	0.268077	0.545042	-0.402329	-1.15866	18006	33
	GPI(+) NK cell	HALLMARK_TNFA_SIGNALING_VIA_NFKB	0.000388334	0.00912586	0.470648	1.83595	9	94
	GPI(+) NK cell	HALLMARK_UNFOLDED_PROTEIN_RESPONSE	0.939403	0.998851	-0.208022	-0.678479	67156	67
	GPI(+) NK cell	HALLMARK_UV_RESPONSE_DN	0.677237	0.884171	-0.267914	-0.873821	48414	67
	GPI(+) NK cell	HALLMARK_UV_RESPONSE_UP	0.330857	0.555367	0.284014	1.06486	9129	75
	GPI(+) NK cell	HALLMARK_WNT_BETA_CATENIN_SIGNALING	0.155404	0.456499	-0.500868	-1.30532	10074	20
	GPI(+) NK cell	HALLMARK_XENOBIOTIC_METABOLISM	0.300259	0.545042	-0.347435	-1.11362	21230	60
	GPI(-) NK cell	HALLMARK_ADIPOGENESIS	0.0130454	0.0300045	0.352285	1.47909	576	106
	GPI(-) NK cell	HALLMARK_ALLOGRAFT_REJECTION	0.000180522	0.000754909	0.43044	1.80219	7	104
	GPI(-) NK cell	HALLMARK_ANDROGEN_RESPONSE	0.254166	0.354292	-0.308762	-1.13592	13756	60
	GPI(-) NK cell	HALLMARK_APICAL_JUNCTION	0.0903358	0.146323	0.351581	1.31912	4153	57
	GPI(-) NK cell	HALLMARK_APICAL_SURFACE	0.410283	0.460317	-0.378431	-1.0378	21122	16
	GPI(-) NK cell	HALLMARK_APOPTOSIS	6.69e-05	0.000341751	0.461559	1.87876	2	88
	GPI(-) NK cell	HALLMARK_BILE_ACID_METABOLISM	0.520755	0.544425	-0.291758	-0.955735	27436	34
	GPI(-) NK cell	HALLMARK_CHOLESTEROL_HOMEOSTASIS	0.0442638	0.0969588	0.464519	1.50377	2101	29
	GPI(-) NK cell	HALLMARK_COAGULATION	0.354221	0.407355	-0.349117	-1.07672	18472	26
	GPI(-) NK cell	HALLMARK_COMPLEMENT	2.23e-05	0.000177506	0.49655	2.02593	0	89
	GPI(-) NK cell	HALLMARK_DNA_REPAIR	2.24e-05	0.000177506	0.473354	1.94185	0	92
	GPI(-) NK cell	HALLMARK_E2F_TARGETS	0.0541599	0.0996543	0.32352	1.33725	2418	96
	GPI(-) NK cell	HALLMARK_EPITHELIAL_MESENCHYMAL_TRANSITION	0.00137302	0.00394742	0.564075	1.88225	64	33
	GPI(-) NK cell	HALLMARK_ESTROGEN_RESPONSE_EARLY	0.092247	0.146323	-0.363926	-1.32573	4982	57
	GPI(-) NK cell	HALLMARK_ESTROGEN_RESPONSE_LATE	0.0773268	0.131742	0.366752	1.35136	3579	52
	GPI(-) NK cell	HALLMARK_FATTY_ACID_METABOLISM	0.000442292	0.00169545	0.454989	1.81819	19	79
	GPI(-) NK cell	HALLMARK_G2M_CHECKPOINT	0.603689	0.617104	0.22459	0.931566	26903	98
	GPI(-) NK cell	HALLMARK_GLYCOLYSIS	0.00526327	0.0134506	0.405575	1.62072	237	79
	GPI(-) NK cell	HALLMARK_HEME_METABOLISM	0.32347	0.397729	0.259794	1.06778	14450	93
	GPI(-) NK cell	HALLMARK_HYPOXIA	0.000756228	0.00267588	0.439829	1.77574	33	84
	GPI(-) NK cell	HALLMARK_IL2_STAT5_SIGNALING	0.0529678	0.0996543	0.318729	1.33149	2354	102
	GPI(-) NK cell	HALLMARK_IL6_JAK_STAT3_SIGNALING	0.425071	0.465554	-0.303427	-1.01754	22498	38
	GPI(-) NK cell	HALLMARK_INFLAMMATORY_RESPONSE	0.000946095	0.0031086	0.462542	1.78448	42	66
	GPI(-) NK cell	HALLMARK_INTERFERON_ALPHA_RESPONSE	2.17e-05	0.000177506	0.560788	2.09785	0	56
	GPI(-) NK cell	HALLMARK_INTERFERON_GAMMA_RESPONSE	2.28e-05	0.000177506	0.545709	2.33159	0	118
	GPI(-) NK cell	HALLMARK_KRAS_SIGNALING_DN	9.6e-05	0.000441467	-0.686594	-2.09862	4	25
	GPI(-) NK cell	HALLMARK_KRAS_SIGNALING_UP	0.221192	0.317964	0.302372	1.15643	10115	63
	GPI(-) NK cell	HALLMARK_MITOTIC_SPINDLE	0.332084	0.397729	-0.261811	-1.06404	18520	106
	GPI(-) NK cell	HALLMARK_MTORC1_SIGNALING	2.29e-05	0.000177506	0.452351	1.93985	0	121
	GPI(-) NK cell	HALLMARK_MYC_TARGETS_V1	4.68e-05	0.000307486	0.399119	1.79583	1	167
	GPI(-) NK cell	HALLMARK_MYC_TARGETS_V2	0.957246	0.957246	0.187253	0.620475	45360	32
	GPI(-) NK cell	HALLMARK_MYOGENESIS	0.337205	0.397729	0.311269	1.07895	15849	39
	GPI(-) NK cell	HALLMARK_OXIDATIVE_PHOSPHORYLATION	2.32e-05	0.000177506	0.55386	2.45237	0	149
	GPI(-) NK cell	HALLMARK_P53_PATHWAY	0.0046448	0.0125683	0.381544	1.58258	206	98
	GPI(-) NK cell	HALLMARK_PEROXISOME	0.323402	0.397729	0.290657	1.07937	14956	54
	GPI(-) NK cell	HALLMARK_PI3K_AKT_MTOR_SIGNALING	0.310142	0.397729	0.274972	1.08311	14090	73
	GPI(-) NK cell	HALLMARK_PROTEIN_SECRETION	0.169317	0.251245	0.301604	1.19427	7675	75
	GPI(-) NK cell	HALLMARK_REACTIVE_OXYGEN_SPECIES_PATHWAY	0.0742797	0.131418	0.412943	1.39605	3505	35
	GPI(-) NK cell	HALLMARK_SPERMATOGENESIS	0.474645	0.507759	-0.297284	-0.985308	25074	36
	GPI(-) NK cell	HALLMARK_TGF_BETA_SIGNALING	0.271833	0.367774	-0.350497	-1.14062	14314	33
	GPI(-) NK cell	HALLMARK_TNFA_SIGNALING_VIA_NFKB	0.00102079	0.00313043	0.435388	1.75461	45	83
	GPI(-) NK cell	HALLMARK_UNFOLDED_PROTEIN_RESPONSE	0.0120522	0.0291789	0.394727	1.54685	548	71
	GPI(-) NK cell	HALLMARK_UV_RESPONSE_DN	5.52e-05	0.000317271	-0.542751	-2.04378	2	68
	GPI(-) NK cell	HALLMARK_UV_RESPONSE_UP	0.0490345	0.0996543	0.354465	1.38491	2231	70
	GPI(-) NK cell	HALLMARK_WNT_BETA_CATENIN_SIGNALING	0.129881	0.199152	-0.475826	-1.34339	6714	18
	GPI(-) NK cell	HALLMARK_XENOBIOTIC_METABOLISM	0.05254	0.0996543	0.372289	1.39681	2415	57
	ES, enrichment score; GPI(-), glycosylphosphatidylinositol deficient; GPI(+), glycosylphosphatidylinositol present; NES, normalized enrichment score; nMoreExtreme, number of more significant random gene pathways; PNH, paroxysmal nocturnal hemoglobinuria; Pval, P value; Padj, adjusted P value.

## Sheet: Table S7
	Supplementary Table 7. Gene set enrichment analysis across mature immune subtypes between patients with large vs small PNH cell fractions.
	Subtype	Pathway	Pval	Padj	ES	NES	nMoreExtreme	Size
	Dendritic cell	HALLMARK_ADIPOGENESIS	0.99837	1	0.182232	0.589313	93711	159
	Dendritic cell	HALLMARK_ALLOGRAFT_REJECTION	0.468448	0.71731	0.311897	1.0106	44101	163
	Dendritic cell	HALLMARK_ANDROGEN_RESPONSE	0.200041	0.388044	0.389966	1.18309	17385	82
	Dendritic cell	HALLMARK_ANGIOGENESIS	0.017152	0.0600322	0.684901	1.58405	1194	16
	Dendritic cell	HALLMARK_APICAL_JUNCTION	0.0145661	0.0594783	0.455875	1.43299	1320	114
	Dendritic cell	HALLMARK_APICAL_SURFACE	0.523722	0.754775	0.376945	0.966583	39209	27
	Dendritic cell	HALLMARK_APOPTOSIS	0.401519	0.634659	0.326149	1.04262	37158	138
	Dendritic cell	HALLMARK_BILE_ACID_METABOLISM	0.0768237	0.198124	0.434488	1.31422	6656	80
	Dendritic cell	HALLMARK_CHOLESTEROL_HOMEOSTASIS	0.66899	0.862645	0.302639	0.883725	55855	61
	Dendritic cell	HALLMARK_COAGULATION	0.0340205	0.0980591	0.470161	1.40865	2915	74
	Dendritic cell	HALLMARK_COMPLEMENT	0.0126541	0.056368	0.43247	1.39928	1188	160
	Dendritic cell	HALLMARK_DNA_REPAIR	0.695469	0.866824	-0.219668	-0.928372	5110	140
	Dendritic cell	HALLMARK_E2F_TARGETS	0.000228938	0.00186966	-0.653447	-2.86741	0	193
	Dendritic cell	HALLMARK_EPITHELIAL_MESENCHYMAL_TRANSITION	0.0319306	0.0977874	0.449833	1.38911	2833	96
	Dendritic cell	HALLMARK_ESTROGEN_RESPONSE_EARLY	0.25608	0.464738	0.354512	1.12547	23500	127
	Dendritic cell	HALLMARK_ESTROGEN_RESPONSE_LATE	0.573261	0.802565	0.301365	0.955528	52524	125
	Dendritic cell	HALLMARK_FATTY_ACID_METABOLISM	0.998735	1	0.176251	0.559126	91565	126
	Dendritic cell	HALLMARK_G2M_CHECKPOINT	0.000207125	0.00186966	-0.571892	-2.49301	0	183
	Dendritic cell	HALLMARK_GLYCOLYSIS	0.648768	0.859179	-0.221971	-0.945956	4264	151
	Dendritic cell	HALLMARK_HEDGEHOG_SIGNALING	0.289971	0.475757	0.475427	1.15191	20852	20
	Dendritic cell	HALLMARK_HEME_METABOLISM	1.06e-05	0.00018548	0.602165	1.9519	0	164
	Dendritic cell	HALLMARK_HYPOXIA	0.29128	0.475757	0.343252	1.10073	27049	143
	Dendritic cell	HALLMARK_IL2_STAT5_SIGNALING	0.6115	0.83232	0.291614	0.941254	57255	155
	Dendritic cell	HALLMARK_IL6_JAK_STAT3_SIGNALING	0.0696516	0.189607	0.450598	1.33792	5915	69
	Dendritic cell	HALLMARK_INFLAMMATORY_RESPONSE	0.00625571	0.030653	0.454399	1.45947	581	146
	Dendritic cell	HALLMARK_INTERFERON_ALPHA_RESPONSE	1.14e-05	0.00018548	0.665382	2.04225	0	91
	Dendritic cell	HALLMARK_INTERFERON_GAMMA_RESPONSE	1.05e-05	0.00018548	0.584381	1.9062	0	179
	Dendritic cell	HALLMARK_KRAS_SIGNALING_DN	0.000996535	0.00697575	0.548856	1.65342	85	77
	Dendritic cell	HALLMARK_KRAS_SIGNALING_UP	0.00271009	0.0147549	0.483072	1.53019	247	124
	Dendritic cell	HALLMARK_MITOTIC_SPINDLE	0.0026178	0.0147549	-0.327034	-1.43253	11	189
	Dendritic cell	HALLMARK_MTORC1_SIGNALING	1	1	-0.153745	-0.670211	4827	183
	Dendritic cell	HALLMARK_MYC_TARGETS_V1	0.000213265	0.00186966	-0.473712	-2.07245	0	187
	Dendritic cell	HALLMARK_MYC_TARGETS_V2	0.976638	1	-0.18488	-0.67487	17139	56
	Dendritic cell	HALLMARK_MYOGENESIS	0.190957	0.388044	0.374482	1.17513	17285	112
	Dendritic cell	HALLMARK_NOTCH_SIGNALING	0.205901	0.388044	0.489416	1.22801	15164	24
	Dendritic cell	HALLMARK_OXIDATIVE_PHOSPHORYLATION	0.0291667	0.0952778	-0.285355	-1.23992	146	178
	Dendritic cell	HALLMARK_P53_PATHWAY	0.500659	0.743403	0.307193	0.994992	47110	162
	Dendritic cell	HALLMARK_PEROXISOME	0.820081	0.956761	0.261725	0.800543	71948	88
	Dendritic cell	HALLMARK_PI3K_AKT_MTOR_SIGNALING	0.725302	0.866824	-0.227139	-0.897392	8897	88
	Dendritic cell	HALLMARK_PROTEIN_SECRETION	0.975435	1	0.209393	0.638953	85373	86
	Dendritic cell	HALLMARK_REACTIVE_OXYGEN_SPECIES_PATHWAY	0.998124	1	0.168398	0.469372	79793	44
	Dendritic cell	HALLMARK_SPERMATOGENESIS	0.0966277	0.236738	-0.324117	-1.23772	1403	72
	Dendritic cell	HALLMARK_TGF_BETA_SIGNALING	0.145142	0.338664	0.444497	1.25961	11771	49
	Dendritic cell	HALLMARK_TNFA_SIGNALING_VIA_NFKB	0.170192	0.379065	0.361067	1.17102	16042	165
	Dendritic cell	HALLMARK_UNFOLDED_PROTEIN_RESPONSE	0.957364	1	0.220321	0.684091	85551	101
	Dendritic cell	HALLMARK_UV_RESPONSE_DN	0.01676	0.0600322	0.462346	1.43682	1498	102
	Dendritic cell	HALLMARK_UV_RESPONSE_UP	0.716913	0.866824	0.277808	0.877176	65360	120
	Dendritic cell	HALLMARK_WNT_BETA_CATENIN_SIGNALING	0.287239	0.475757	0.434769	1.14218	21876	31
	Dendritic cell	HALLMARK_XENOBIOTIC_METABOLISM	0.199649	0.388044	0.363079	1.15938	18446	136
	Plasma cell	HALLMARK_ADIPOGENESIS	0.99895	1	-0.17264	-0.561347	99861	158
	Plasma cell	HALLMARK_ALLOGRAFT_REJECTION	0.585163	1	-0.299183	-0.973592	58496	161
	Plasma cell	HALLMARK_ANDROGEN_RESPONSE	0.904509	1	-0.242835	-0.758633	89918	79
	Plasma cell	HALLMARK_ANGIOGENESIS	0.0699871	0.596175	-0.543792	-1.37891	6304	16
	Plasma cell	HALLMARK_APICAL_JUNCTION	0.381287	0.993032	-0.325676	-1.04848	38098	128
	Plasma cell	HALLMARK_APICAL_SURFACE	0.99496	1	-0.164797	-0.459959	94361	28
	Plasma cell	HALLMARK_APOPTOSIS	0.517828	1	-0.309155	-0.997129	51743	133
	Plasma cell	HALLMARK_BILE_ACID_METABOLISM	0.812396	1	-0.268559	-0.839801	80778	80
	Plasma cell	HALLMARK_CHOLESTEROL_HOMEOSTASIS	0.385053	0.993032	-0.345795	-1.06112	38070	63
	Plasma cell	HALLMARK_COAGULATION	0.0121693	0.596175	-0.454059	-1.4058	1206	70
	Plasma cell	HALLMARK_COMPLEMENT	0.651374	1	-0.292082	-0.949189	65113	156
	Plasma cell	HALLMARK_DNA_REPAIR	1	1	-0.11979	-0.386988	99939	137
	Plasma cell	HALLMARK_E2F_TARGETS	0.970108	1	-0.229274	-0.750226	97002	183
	Plasma cell	HALLMARK_EPITHELIAL_MESENCHYMAL_TRANSITION	0.073001	0.596175	-0.390269	-1.23711	7278	98
	Plasma cell	HALLMARK_ESTROGEN_RESPONSE_EARLY	0.202336	0.901314	-0.348934	-1.12459	20217	131
	Plasma cell	HALLMARK_ESTROGEN_RESPONSE_LATE	0.340786	0.993032	-0.330929	-1.06448	34048	126
	Plasma cell	HALLMARK_FATTY_ACID_METABOLISM	0.988095	1	0.14196	0.795339	82	127
	Plasma cell	HALLMARK_G2M_CHECKPOINT	0.329529	0.993032	-0.324011	-1.05943	32947	180
	Plasma cell	HALLMARK_GLYCOLYSIS	0.656227	1	-0.291597	-0.947154	65600	154
	Plasma cell	HALLMARK_HEDGEHOG_SIGNALING	0.185975	0.901314	-0.469665	-1.22943	17057	19
	Plasma cell	HALLMARK_HEME_METABOLISM	0.99996	1	-0.138051	-0.448879	99962	158
	Plasma cell	HALLMARK_HYPOXIA	0.481296	1	-0.311855	-1.01009	48105	145
	Plasma cell	HALLMARK_IL2_STAT5_SIGNALING	0.81911	1	-0.269067	-0.874886	81883	158
	Plasma cell	HALLMARK_IL6_JAK_STAT3_SIGNALING	0.856784	1	0.165198	0.833761	1022	61
	Plasma cell	HALLMARK_INFLAMMATORY_RESPONSE	0.323525	0.993032	-0.332915	-1.07133	32325	127
	Plasma cell	HALLMARK_INTERFERON_ALPHA_RESPONSE	0.439803	1	0.186989	1.0106	178	89
	Plasma cell	HALLMARK_INTERFERON_GAMMA_RESPONSE	0.9	1	0.14326	0.846555	17	176
	Plasma cell	HALLMARK_KRAS_SIGNALING_DN	0.0716099	0.596175	-0.40743	-1.26575	7108	73
	Plasma cell	HALLMARK_KRAS_SIGNALING_UP	0.201053	0.901314	-0.353146	-1.13132	20079	117
	Plasma cell	HALLMARK_MITOTIC_SPINDLE	0.486629	1	-0.307744	-1.007	48658	183
	Plasma cell	HALLMARK_MTORC1_SIGNALING	0.9991	1	-0.174841	-0.572469	99899	186
	Plasma cell	HALLMARK_MYC_TARGETS_V1	0.166667	0.901314	0.182545	1.10405	1	186
	Plasma cell	HALLMARK_MYC_TARGETS_V2	0.998529	1	-0.150992	-0.459222	98404	57
	Plasma cell	HALLMARK_MYOGENESIS	0.355189	0.993032	-0.333523	-1.06362	35455	108
	Plasma cell	HALLMARK_NOTCH_SIGNALING	0.995562	1	-0.162445	-0.445365	93550	25
	Plasma cell	HALLMARK_OXIDATIVE_PHOSPHORYLATION	1	1	-0.122982	-0.401937	99985	178
	Plasma cell	HALLMARK_P53_PATHWAY	0.813779	1	-0.270026	-0.878004	81350	158
	Plasma cell	HALLMARK_PEROXISOME	0.738331	1	-0.283219	-0.890797	73505	87
	Plasma cell	HALLMARK_PI3K_AKT_MTOR_SIGNALING	0.952664	1	-0.223622	-0.705466	94911	91
	Plasma cell	HALLMARK_PROTEIN_SECRETION	0.644385	1	0.172231	0.938045	240	91
	Plasma cell	HALLMARK_REACTIVE_OXYGEN_SPECIES_PATHWAY	0.741153	1	0.184571	0.87838	1863	44
	Plasma cell	HALLMARK_SPERMATOGENESIS	0.033678	0.596175	-0.421951	-1.3182	3347	79
	Plasma cell	HALLMARK_TGF_BETA_SIGNALING	0.982101	1	-0.190148	-0.569599	96237	49
	Plasma cell	HALLMARK_TNFA_SIGNALING_VIA_NFKB	0.234943	0.95935	-0.338489	-1.10091	23486	159
	Plasma cell	HALLMARK_UNFOLDED_PROTEIN_RESPONSE	0.99993	1	-0.135361	-0.430483	99766	103
	Plasma cell	HALLMARK_UV_RESPONSE_DN	0.355724	0.993032	-0.334042	-1.06396	35501	106
	Plasma cell	HALLMARK_UV_RESPONSE_UP	0.143024	0.901314	-0.360773	-1.16047	14289	126
	Plasma cell	HALLMARK_WNT_BETA_CATENIN_SIGNALING	0.0684783	0.596175	-0.471308	-1.34087	6551	32
	Plasma cell	HALLMARK_XENOBIOTIC_METABOLISM	0.930376	1	-0.24044	-0.774393	92965	129
	B cell	HALLMARK_ADIPOGENESIS	0.999783	0.999975	0.153236	0.53603	87469	154
	B cell	HALLMARK_ALLOGRAFT_REJECTION	0.150372	0.451117	0.34029	1.19336	13191	159
	B cell	HALLMARK_ANDROGEN_RESPONSE	0.957721	0.999975	0.207395	0.66857	76565	77
	B cell	HALLMARK_APICAL_JUNCTION	0.488262	0.86802	0.293513	0.992192	40970	112
	B cell	HALLMARK_APICAL_SURFACE	0.61142	0.889338	0.330385	0.89944	43002	28
	B cell	HALLMARK_APOPTOSIS	0.881352	0.999975	0.226174	0.776041	75292	128
	B cell	HALLMARK_BILE_ACID_METABOLISM	0.229991	0.58863	0.362138	1.16105	18295	74
	B cell	HALLMARK_CHOLESTEROL_HOMEOSTASIS	0.507276	0.869616	-0.264523	-0.966367	11747	57
	B cell	HALLMARK_COAGULATION	0.296815	0.612664	0.357144	1.1149	23044	62
	B cell	HALLMARK_COMPLEMENT	0.306332	0.612664	0.312375	1.088	26626	148
	B cell	HALLMARK_DNA_REPAIR	0.00115465	0.00615814	-0.384364	-1.61642	15	137
	B cell	HALLMARK_E2F_TARGETS	9.76e-05	0.000669512	-0.645385	-2.83065	0	192
	B cell	HALLMARK_EPITHELIAL_MESENCHYMAL_TRANSITION	0.245876	0.58863	-0.281082	-1.10451	4635	86
	B cell	HALLMARK_ESTROGEN_RESPONSE_EARLY	0.796699	0.999975	0.243065	0.829819	67681	122
	B cell	HALLMARK_ESTROGEN_RESPONSE_LATE	0.273066	0.595781	-0.259497	-1.07676	4101	123
	B cell	HALLMARK_FATTY_ACID_METABOLISM	0.102293	0.369464	-0.291336	-1.21075	1529	124
	B cell	HALLMARK_G2M_CHECKPOINT	9.28e-05	0.000669512	-0.596685	-2.60304	0	183
	B cell	HALLMARK_GLYCOLYSIS	0.00144331	0.00635962	-0.382523	-1.60867	19	137
	B cell	HALLMARK_HEDGEHOG_SIGNALING	0.236021	0.58863	-0.394357	-1.17529	7483	22
	B cell	HALLMARK_HEME_METABOLISM	1.14e-05	0.000196514	0.55805	1.95941	0	161
	B cell	HALLMARK_HYPOXIA	0.961061	0.999975	0.203855	0.703287	82583	135
	B cell	HALLMARK_IL2_STAT5_SIGNALING	0.55478	0.887649	0.275341	0.961228	48428	151
	B cell	HALLMARK_IL6_JAK_STAT3_SIGNALING	0.587462	0.889338	0.294768	0.9293	46056	66
	B cell	HALLMARK_INFLAMMATORY_RESPONSE	0.257526	0.58863	-0.263396	-1.08667	3960	119
	B cell	HALLMARK_INTERFERON_ALPHA_RESPONSE	1.23e-05	0.000196514	0.639879	2.09977	0	88
	B cell	HALLMARK_INTERFERON_GAMMA_RESPONSE	1.13e-05	0.000196514	0.550789	1.94238	0	169
	B cell	HALLMARK_KRAS_SIGNALING_DN	0.00423547	0.0169419	0.510464	1.62714	334	71
	B cell	HALLMARK_KRAS_SIGNALING_UP	0.945968	0.999975	0.20962	0.70808	79326	111
	B cell	HALLMARK_MITOTIC_SPINDLE	0.10776	0.369464	-0.26906	-1.17265	1171	181
	B cell	HALLMARK_MTORC1_SIGNALING	0.00062995	0.0037797	-0.371958	-1.61688	6	177
	B cell	HALLMARK_MYC_TARGETS_V1	9.58e-05	0.000669512	-0.592917	-2.59383	0	188
	B cell	HALLMARK_MYC_TARGETS_V2	0.00145741	0.00635962	-0.505977	-1.84176	33	56
	B cell	HALLMARK_MYOGENESIS	0.252728	0.58863	0.338891	1.13276	20938	102
	B cell	HALLMARK_NOTCH_SIGNALING	0.758599	0.999975	0.299256	0.789507	52312	24
	B cell	HALLMARK_OXIDATIVE_PHOSPHORYLATION	8.83e-05	0.000669512	-0.471591	-2.04401	0	173
	B cell	HALLMARK_P53_PATHWAY	0.989852	0.999975	0.186034	0.651829	86814	157
	B cell	HALLMARK_PEROXISOME	0.81895	0.999975	0.244492	0.798678	66361	85
	B cell	HALLMARK_PI3K_AKT_MTOR_SIGNALING	0.992897	0.999975	-0.164537	-0.649485	18450	88
	B cell	HALLMARK_PROTEIN_SECRETION	0.999975	0.999975	0.130407	0.427931	81416	88
	B cell	HALLMARK_REACTIVE_OXYGEN_SPECIES_PATHWAY	0.93909	0.999975	0.221999	0.655482	69826	44
	B cell	HALLMARK_SPERMATOGENESIS	0.12682	0.405823	-0.324051	-1.22461	2691	69
	B cell	HALLMARK_TGF_BETA_SIGNALING	0.400828	0.739991	0.353972	1.04515	29803	44
	B cell	HALLMARK_TNFA_SIGNALING_VIA_NFKB	0.989392	0.999975	0.186602	0.653386	86646	156
	B cell	HALLMARK_UNFOLDED_PROTEIN_RESPONSE	0.604239	0.889338	-0.232104	-0.934659	10491	100
	B cell	HALLMARK_UV_RESPONSE_DN	0.381495	0.732471	0.315188	1.05086	31525	100
	B cell	HALLMARK_UV_RESPONSE_UP	0.772118	0.999975	-0.213079	-0.877879	11929	118
	B cell	HALLMARK_WNT_BETA_CATENIN_SIGNALING	0.529055	0.875677	0.351389	0.956619	37209	28
	B cell	HALLMARK_XENOBIOTIC_METABOLISM	0.721399	0.999975	0.255264	0.871465	61284	122
	Monocyte	HALLMARK_ADIPOGENESIS	0.258345	0.431808	0.266612	1.09722	12545	164
	Monocyte	HALLMARK_ALLOGRAFT_REJECTION	0.123806	0.28888	0.295082	1.20571	6025	156
	Monocyte	HALLMARK_ANDROGEN_RESPONSE	0.551561	0.668546	-0.256383	-0.946905	28352	79
	Monocyte	HALLMARK_ANGIOGENESIS	0.00253597	0.0175075	-0.692319	-1.89882	131	19
	Monocyte	HALLMARK_APICAL_JUNCTION	0.339603	0.504259	-0.271237	-1.05839	17440	111
	Monocyte	HALLMARK_APICAL_SURFACE	0.695097	0.756883	0.290094	0.829121	33413	23
	Monocyte	HALLMARK_APOPTOSIS	0.526625	0.668546	0.241776	0.964284	25584	132
	Monocyte	HALLMARK_BILE_ACID_METABOLISM	0.437359	0.595294	-0.278361	-1.0066	22502	70
	Monocyte	HALLMARK_CHOLESTEROL_HOMEOSTASIS	0.561544	0.668546	-0.266263	-0.936069	28914	60
	Monocyte	HALLMARK_COAGULATION	0.167533	0.342048	-0.334527	-1.20697	8632	69
	Monocyte	HALLMARK_COMPLEMENT	0.0211211	0.0796104	0.34513	1.40795	1028	154
	Monocyte	HALLMARK_DNA_REPAIR	0.0849293	0.22705	0.31562	1.26556	4132	137
	Monocyte	HALLMARK_E2F_TARGETS	0.956958	0.98067	-0.183185	-0.759249	49201	170
	Monocyte	HALLMARK_EPITHELIAL_MESENCHYMAL_TRANSITION	0.0880399	0.22705	-0.357563	-1.31169	4532	76
	Monocyte	HALLMARK_ESTROGEN_RESPONSE_EARLY	0.207142	0.405998	-0.289566	-1.14228	10649	119
	Monocyte	HALLMARK_ESTROGEN_RESPONSE_LATE	0.280465	0.443315	-0.277584	-1.09161	14393	117
	Monocyte	HALLMARK_FATTY_ACID_METABOLISM	0.554114	0.668546	0.240153	0.95034	26914	125
	Monocyte	HALLMARK_G2M_CHECKPOINT	0.0678355	0.195526	-0.306821	-1.26995	3485	168
	Monocyte	HALLMARK_GLYCOLYSIS	0.16244	0.342048	-0.28922	-1.17059	8339	143
	Monocyte	HALLMARK_HEDGEHOG_SIGNALING	0.486452	0.64422	-0.347615	-0.977185	25312	21
	Monocyte	HALLMARK_HEME_METABOLISM	2.05e-05	0.000336118	0.489532	2.00023	0	156
	Monocyte	HALLMARK_HYPOXIA	0.0530858	0.162575	-0.329471	-1.32104	2730	133
	Monocyte	HALLMARK_IL2_STAT5_SIGNALING	0.0399945	0.138465	-0.32493	-1.33258	2052	157
	Monocyte	HALLMARK_IL6_JAK_STAT3_SIGNALING	0.00399697	0.0211593	-0.476511	-1.70607	205	66
	Monocyte	HALLMARK_INFLAMMATORY_RESPONSE	0.00431823	0.0211593	-0.382379	-1.55124	221	145
	Monocyte	HALLMARK_INTERFERON_ALPHA_RESPONSE	2.05e-05	0.000336118	0.676469	2.52538	0	86
	Monocyte	HALLMARK_INTERFERON_GAMMA_RESPONSE	2.06e-05	0.000336118	0.525915	2.18392	0	175
	Monocyte	HALLMARK_KRAS_SIGNALING_DN	0.122732	0.28888	-0.366737	-1.27657	6316	57
	Monocyte	HALLMARK_KRAS_SIGNALING_UP	0.000642461	0.00524676	-0.445241	-1.74921	32	116
	Monocyte	HALLMARK_MITOTIC_SPINDLE	0.00285836	0.0175075	-0.368983	-1.54057	146	180
	Monocyte	HALLMARK_MTORC1_SIGNALING	0.333217	0.504259	0.253518	1.05352	16192	176
	Monocyte	HALLMARK_MYC_TARGETS_V1	0.248505	0.431808	0.262625	1.09937	12088	186
	Monocyte	HALLMARK_MYC_TARGETS_V2	0.637958	0.713736	0.259141	0.891316	30961	55
	Monocyte	HALLMARK_MYOGENESIS	0.142752	0.317947	0.317176	1.21556	6950	101
	Monocyte	HALLMARK_NOTCH_SIGNALING	0.40327	0.564579	0.352325	1.03517	19383	26
	Monocyte	HALLMARK_OXIDATIVE_PHOSPHORYLATION	0.000144045	0.00141164	0.423179	1.75856	6	176
	Monocyte	HALLMARK_P53_PATHWAY	0.640905	0.713736	0.224232	0.921298	31147	162
	Monocyte	HALLMARK_PEROXISOME	0.573039	0.668546	0.254227	0.934728	27847	79
	Monocyte	HALLMARK_PI3K_AKT_MTOR_SIGNALING	0.960656	0.98067	-0.185635	-0.698024	49248	88
	Monocyte	HALLMARK_PROTEIN_SECRETION	0.999863	0.999863	-0.130928	-0.491411	51220	87
	Monocyte	HALLMARK_REACTIVE_OXYGEN_SPECIES_PATHWAY	0.256103	0.431808	0.346999	1.14679	12420	45
	Monocyte	HALLMARK_SPERMATOGENESIS	0.0423874	0.138465	-0.413964	-1.44569	2180	58
	Monocyte	HALLMARK_TGF_BETA_SIGNALING	0.35858	0.516777	-0.321023	-1.06155	18463	44
	Monocyte	HALLMARK_TNFA_SIGNALING_VIA_NFKB	5.85e-05	0.000716081	-0.449666	-1.85765	2	166
	Monocyte	HALLMARK_UNFOLDED_PROTEIN_RESPONSE	0.0154738	0.0631849	0.395221	1.50749	754	98
	Monocyte	HALLMARK_UV_RESPONSE_DN	0.00735409	0.0327591	-0.411212	-1.57137	376	97
	Monocyte	HALLMARK_UV_RESPONSE_UP	0.215777	0.406656	0.291085	1.14137	10503	117
	Monocyte	HALLMARK_WNT_BETA_CATENIN_SIGNALING	0.742181	0.790584	0.263425	0.810072	35856	32
	Monocyte	HALLMARK_XENOBIOTIC_METABOLISM	0.264372	0.431808	0.275782	1.09991	12843	132
	NK cell	HALLMARK_ADIPOGENESIS	0.66305	0.967765	-0.234347	-0.909723	35260	151
	NK cell	HALLMARK_ALLOGRAFT_REJECTION	0.0831265	0.24938	-0.326158	-1.2628	4420	148
	NK cell	HALLMARK_ANDROGEN_RESPONSE	0.184248	0.430691	-0.340436	-1.19092	9539	76
	NK cell	HALLMARK_APICAL_JUNCTION	0.449875	0.830538	-0.272417	-0.998997	23509	102
	NK cell	HALLMARK_APICAL_SURFACE	0.215368	0.449464	-0.437873	-1.22036	10686	24
	NK cell	HALLMARK_APOPTOSIS	0.52906	0.881378	0.250412	0.965922	25050	122
	NK cell	HALLMARK_BILE_ACID_METABOLISM	0.711902	0.967765	0.246465	0.86482	34554	68
	NK cell	HALLMARK_CHOLESTEROL_HOMEOSTASIS	0.532499	0.881378	-0.282818	-0.951348	27272	61
	NK cell	HALLMARK_COAGULATION	0.0115679	0.0902263	0.464005	1.58813	564	59
	NK cell	HALLMARK_COMPLEMENT	0.677033	0.967765	0.231273	0.90825	31980	137
	NK cell	HALLMARK_DNA_REPAIR	0.972738	0.999957	0.185248	0.725743	45920	135
	NK cell	HALLMARK_E2F_TARGETS	0.941631	0.999957	-0.196303	-0.769734	50155	163
	NK cell	HALLMARK_EPITHELIAL_MESENCHYMAL_TRANSITION	0.0151377	0.0902263	0.424621	1.51839	729	76
	NK cell	HALLMARK_ESTROGEN_RESPONSE_EARLY	0.0793152	0.24938	-0.348894	-1.29473	4164	110
	NK cell	HALLMARK_ESTROGEN_RESPONSE_LATE	0.0169174	0.0902263	-0.400397	-1.48129	885	108
	NK cell	HALLMARK_FATTY_ACID_METABOLISM	0.998163	0.999957	0.158135	0.610773	47264	123
	NK cell	HALLMARK_G2M_CHECKPOINT	0.000901442	0.0216346	-0.428409	-1.66778	47	154
	NK cell	HALLMARK_GLYCOLYSIS	0.556878	0.891004	-0.250856	-0.949515	29298	127
	NK cell	HALLMARK_HEDGEHOG_SIGNALING	0.0931854	0.263112	0.509842	1.39992	4718	21
	NK cell	HALLMARK_HEME_METABOLISM	0.0314514	0.150967	0.343114	1.35722	1473	145
	NK cell	HALLMARK_HYPOXIA	0.0614677	0.226958	-0.346735	-1.31243	3233	127
	NK cell	HALLMARK_IL2_STAT5_SIGNALING	0.0371228	0.16199	-0.352327	-1.35889	1971	144
	NK cell	HALLMARK_IL6_JAK_STAT3_SIGNALING	0.621854	0.962871	-0.272638	-0.900097	31726	55
	NK cell	HALLMARK_INFLAMMATORY_RESPONSE	0.0133935	0.0902263	-0.404835	-1.50559	702	112
	NK cell	HALLMARK_INTERFERON_ALPHA_RESPONSE	0.00645349	0.0902263	0.434327	1.58598	309	86
	NK cell	HALLMARK_INTERFERON_GAMMA_RESPONSE	0.201357	0.439324	0.279381	1.12667	9378	167
	NK cell	HALLMARK_KRAS_SIGNALING_DN	0.0454136	0.181654	-0.432596	-1.44195	2316	58
	NK cell	HALLMARK_KRAS_SIGNALING_UP	0.014785	0.0902263	-0.418655	-1.51561	771	94
	NK cell	HALLMARK_MITOTIC_SPINDLE	0.374413	0.748825	-0.263939	-1.03381	19920	162
	NK cell	HALLMARK_MTORC1_SIGNALING	0.885168	0.999957	-0.205962	-0.815783	47390	176
	NK cell	HALLMARK_MYC_TARGETS_V1	0.999957	0.999957	0.131639	0.533254	46482	173
	NK cell	HALLMARK_MYC_TARGETS_V2	0.983609	0.999957	-0.180726	-0.590279	50106	52
	NK cell	HALLMARK_MYOGENESIS	0.423888	0.813865	0.274882	1.01382	20324	91
	NK cell	HALLMARK_NOTCH_SIGNALING	0.766147	0.967765	-0.284525	-0.77699	37839	22
	NK cell	HALLMARK_OXIDATIVE_PHOSPHORYLATION	0.995757	0.999957	0.168457	0.685754	46230	179
	NK cell	HALLMARK_P53_PATHWAY	0.757906	0.967765	0.221831	0.877475	35519	145
	NK cell	HALLMARK_PEROXISOME	0.976021	0.999957	-0.186291	-0.66078	50592	83
	NK cell	HALLMARK_PI3K_AKT_MTOR_SIGNALING	0.927472	0.999957	-0.205329	-0.732665	48196	86
	NK cell	HALLMARK_PROTEIN_SECRETION	0.999105	0.999957	0.146457	0.535952	47975	87
	NK cell	HALLMARK_REACTIVE_OXYGEN_SPECIES_PATHWAY	0.188427	0.430691	0.37566	1.20989	9309	43
	NK cell	HALLMARK_SPERMATOGENESIS	0.0168757	0.0902263	-0.476003	-1.5715	860	55
	NK cell	HALLMARK_TGF_BETA_SIGNALING	0.167928	0.42424	-0.395138	-1.24345	8495	43
	NK cell	HALLMARK_TNFA_SIGNALING_VIA_NFKB	1.88e-05	0.000902408	-0.564082	-2.17975	0	146
	NK cell	HALLMARK_UNFOLDED_PROTEIN_RESPONSE	0.526275	0.881378	0.258882	0.964307	25136	97
	NK cell	HALLMARK_UV_RESPONSE_DN	0.101651	0.271069	-0.350951	-1.2726	5301	95
	NK cell	HALLMARK_UV_RESPONSE_UP	0.739114	0.967765	0.229158	0.87372	35067	113
	NK cell	HALLMARK_WNT_BETA_CATENIN_SIGNALING	0.736401	0.967765	0.273782	0.816088	36889	30
	NK cell	HALLMARK_XENOBIOTIC_METABOLISM	0.0770301	0.24938	0.335631	1.28194	3654	114
	Neutrophil	HALLMARK_ADIPOGENESIS	0.6054	0.829412	0.308998	0.961345	60407	158
	Neutrophil	HALLMARK_ALLOGRAFT_REJECTION	0.00363636	0.0218182	-0.30839	-1.59016	0	149
	Neutrophil	HALLMARK_ANDROGEN_RESPONSE	0.0792991	0.218304	0.42976	1.28279	7778	78
	Neutrophil	HALLMARK_APICAL_JUNCTION	0.366517	0.651585	0.350905	1.06659	36290	102
	Neutrophil	HALLMARK_APICAL_SURFACE	0.0821626	0.218304	-0.370774	-1.38473	847	25
	Neutrophil	HALLMARK_APOPTOSIS	0.0385356	0.154143	-0.248834	-1.26374	19	127
	Neutrophil	HALLMARK_BILE_ACID_METABOLISM	0.622059	0.829412	0.316503	0.933796	60572	68
	Neutrophil	HALLMARK_CHOLESTEROL_HOMEOSTASIS	0.464544	0.74327	0.352087	1.02177	44762	57
	Neutrophil	HALLMARK_COAGULATION	0.804377	0.957497	0.276592	0.802678	77508	57
	Neutrophil	HALLMARK_COMPLEMENT	0.0025	0.0171429	-0.378312	-1.94565	0	138
	Neutrophil	HALLMARK_DNA_REPAIR	0.225178	0.469937	0.364749	1.12668	22422	136
	Neutrophil	HALLMARK_E2F_TARGETS	1e-05	0.000240679	0.575433	1.80399	0	193
	Neutrophil	HALLMARK_EPITHELIAL_MESENCHYMAL_TRANSITION	0.522947	0.76065	0.33309	0.989759	51150	74
	Neutrophil	HALLMARK_ESTROGEN_RESPONSE_EARLY	0.516318	0.76065	0.325182	0.995638	51272	115
	Neutrophil	HALLMARK_ESTROGEN_RESPONSE_LATE	0.240227	0.480454	0.367133	1.12578	23867	118
	Neutrophil	HALLMARK_FATTY_ACID_METABOLISM	0.407858	0.68282	0.339337	1.04363	40558	125
	Neutrophil	HALLMARK_G2M_CHECKPOINT	9.01e-05	0.00144167	0.49056	1.53468	8	182
	Neutrophil	HALLMARK_GLYCOLYSIS	0.560722	0.791607	0.316216	0.977609	55848	139
	Neutrophil	HALLMARK_HEDGEHOG_SIGNALING	0.412537	0.68282	0.435985	1.06178	35313	17
	Neutrophil	HALLMARK_HEME_METABOLISM	1e-05	0.000240679	0.554904	1.72092	0	148
	Neutrophil	HALLMARK_HYPOXIA	0.0526316	0.168421	-0.244321	-1.24401	26	128
	Neutrophil	HALLMARK_IL2_STAT5_SIGNALING	0.952202	0.993602	0.23409	0.726519	94965	150
	Neutrophil	HALLMARK_IL6_JAK_STAT3_SIGNALING	0.086412	0.218304	-0.27805	-1.25526	275	61
	Neutrophil	HALLMARK_INFLAMMATORY_RESPONSE	0.00215054	0.0171429	-0.434397	-2.20439	0	131
	Neutrophil	HALLMARK_INTERFERON_ALPHA_RESPONSE	0.0781562	0.218304	0.428069	1.28105	7678	81
	Neutrophil	HALLMARK_INTERFERON_GAMMA_RESPONSE	0.260366	0.499903	0.352709	1.09977	25989	167
	Neutrophil	HALLMARK_KRAS_SIGNALING_DN	0.0944443	0.226666	0.451223	1.29721	9041	52
	Neutrophil	HALLMARK_KRAS_SIGNALING_UP	0.00685871	0.0329218	-0.289461	-1.44271	4	113
	Neutrophil	HALLMARK_MITOTIC_SPINDLE	0.817862	0.957497	0.277247	0.867999	81692	186
	Neutrophil	HALLMARK_MTORC1_SIGNALING	0.0526295	0.168421	0.394192	1.23346	5256	183
	Neutrophil	HALLMARK_MYC_TARGETS_V1	0.000150167	0.001802	0.478258	1.4978	14	188
	Neutrophil	HALLMARK_MYC_TARGETS_V2	0.000592214	0.00568525	0.574162	1.66314	56	56
	Neutrophil	HALLMARK_MYOGENESIS	0.494339	0.76065	0.336206	1.00524	48551	80
	Neutrophil	HALLMARK_NOTCH_SIGNALING	0.663585	0.860867	0.346034	0.875523	58275	21
	Neutrophil	HALLMARK_OXIDATIVE_PHOSPHORYLATION	0.862239	0.985416	0.26755	0.835866	86097	176
	Neutrophil	HALLMARK_P53_PATHWAY	0.315175	0.581862	-0.202921	-1.05018	80	151
	Neutrophil	HALLMARK_PEROXISOME	0.938261	0.993602	0.230241	0.689022	92185	81
	Neutrophil	HALLMARK_PI3K_AKT_MTOR_SIGNALING	0.992455	0.995169	0.183279	0.552142	97862	89
	Neutrophil	HALLMARK_PROTEIN_SECRETION	0.995169	0.995169	0.175432	0.527749	98049	87
	Neutrophil	HALLMARK_REACTIVE_OXYGEN_SPECIES_PATHWAY	0.810358	0.957497	0.277619	0.783452	76697	44
	Neutrophil	HALLMARK_SPERMATOGENESIS	0.0442208	0.163277	0.45794	1.35108	4305	68
	Neutrophil	HALLMARK_TGF_BETA_SIGNALING	0.894071	0.993602	-0.179236	-0.755765	4945	43
	Neutrophil	HALLMARK_TNFA_SIGNALING_VIA_NFKB	0.00438597	0.0233918	-0.497322	-2.58443	0	156
	Neutrophil	HALLMARK_UNFOLDED_PROTEIN_RESPONSE	0.0195608	0.0853563	0.455248	1.37731	1932	95
	Neutrophil	HALLMARK_UV_RESPONSE_DN	0.222313	0.469937	0.379166	1.14713	21968	95
	Neutrophil	HALLMARK_UV_RESPONSE_UP	0.944475	0.993602	0.231328	0.706459	93707	110
	Neutrophil	HALLMARK_WNT_BETA_CATENIN_SIGNALING	0.142089	0.324775	0.482464	1.28131	12897	28
	Neutrophil	HALLMARK_XENOBIOTIC_METABOLISM	0.733581	0.926629	0.290319	0.893357	72972	126
	CD8+ T cell	HALLMARK_ADIPOGENESIS	0.558253	0.754386	0.283805	0.974355	54695	151
	CD8+ T cell	HALLMARK_ALLOGRAFT_REJECTION	0.01604	0.12832	0.399939	1.37093	1569	148
	CD8+ T cell	HALLMARK_ANDROGEN_RESPONSE	0.933685	0.995931	0.212603	0.688191	87856	79
	CD8+ T cell	HALLMARK_APICAL_JUNCTION	0.500853	0.728513	0.299066	0.998619	48162	107
	CD8+ T cell	HALLMARK_APICAL_SURFACE	0.146961	0.371269	0.454966	1.27734	12708	29
	CD8+ T cell	HALLMARK_APOPTOSIS	0.356502	0.713004	0.316219	1.07015	34600	125
	CD8+ T cell	HALLMARK_BILE_ACID_METABOLISM	0.0963918	0.355908	0.40435	1.2887	8975	69
	CD8+ T cell	HALLMARK_CHOLESTEROL_HOMEOSTASIS	0.472079	0.728513	0.32306	1.01267	43520	60
	CD8+ T cell	HALLMARK_COAGULATION	0.0594938	0.257651	0.438016	1.36003	5445	56
	CD8+ T cell	HALLMARK_COMPLEMENT	0.0644127	0.257651	0.372647	1.27198	6284	140
	CD8+ T cell	HALLMARK_DNA_REPAIR	0.751091	0.858389	0.25649	0.873135	73171	135
	CD8+ T cell	HALLMARK_E2F_TARGETS	0.603473	0.762282	0.27727	0.953961	59219	156
	CD8+ T cell	HALLMARK_EPITHELIAL_MESENCHYMAL_TRANSITION	0.00488857	0.0469303	0.475155	1.53806	459	79
	CD8+ T cell	HALLMARK_ESTROGEN_RESPONSE_EARLY	0.643372	0.791842	0.276395	0.92519	61975	110
	CD8+ T cell	HALLMARK_ESTROGEN_RESPONSE_LATE	0.484448	0.728513	0.302062	1.00685	46536	105
	CD8+ T cell	HALLMARK_FATTY_ACID_METABOLISM	0.121944	0.371269	0.362562	1.22191	11801	119
	CD8+ T cell	HALLMARK_G2M_CHECKPOINT	0.996543	1	-0.141018	-0.687986	2017	151
	CD8+ T cell	HALLMARK_GLYCOLYSIS	0.434454	0.728513	0.304323	1.03156	42211	128
	CD8+ T cell	HALLMARK_HEDGEHOG_SIGNALING	0.1386	0.371269	0.515148	1.30627	11376	17
	CD8+ T cell	HALLMARK_HEME_METABOLISM	0.261744	0.571078	0.326412	1.11562	25568	142
	CD8+ T cell	HALLMARK_HYPOXIA	0.47026	0.728513	0.299578	1.01384	45641	125
	CD8+ T cell	HALLMARK_IL2_STAT5_SIGNALING	0.000541479	0.0129955	0.452081	1.54967	52	148
	CD8+ T cell	HALLMARK_IL6_JAK_STAT3_SIGNALING	0.233864	0.534547	0.383618	1.17296	21192	50
	CD8+ T cell	HALLMARK_INFLAMMATORY_RESPONSE	0.0577975	0.257651	0.390778	1.30585	5559	108
	CD8+ T cell	HALLMARK_INTERFERON_ALPHA_RESPONSE	0.00151761	0.0242818	0.48847	1.59833	143	87
	CD8+ T cell	HALLMARK_INTERFERON_GAMMA_RESPONSE	4.07e-05	0.00195237	0.475333	1.64177	3	165
	CD8+ T cell	HALLMARK_KRAS_SIGNALING_DN	0.412081	0.728513	0.33679	1.04845	37793	57
	CD8+ T cell	HALLMARK_KRAS_SIGNALING_UP	0.128792	0.371269	0.36969	1.22676	12328	100
	CD8+ T cell	HALLMARK_MITOTIC_SPINDLE	0.486368	0.728513	0.292292	1.0069	47754	159
	CD8+ T cell	HALLMARK_MTORC1_SIGNALING	0.489368	0.728513	0.290031	1.00598	48261	176
	CD8+ T cell	HALLMARK_MYC_TARGETS_V1	1	1	-0.0993225	-0.496555	1178	187
	CD8+ T cell	HALLMARK_MYC_TARGETS_V2	0.956278	0.997855	0.202763	0.628253	87420	55
	CD8+ T cell	HALLMARK_MYOGENESIS	0.00298031	0.0357638	0.467876	1.54197	283	93
	CD8+ T cell	HALLMARK_NOTCH_SIGNALING	0.0586919	0.257651	0.552355	1.43411	4876	19
	CD8+ T cell	HALLMARK_OXIDATIVE_PHOSPHORYLATION	0.831552	0.928245	0.241342	0.837389	82020	177
	CD8+ T cell	HALLMARK_P53_PATHWAY	0.228453	0.534547	0.330349	1.13239	22360	148
	CD8+ T cell	HALLMARK_PEROXISOME	0.51861	0.732155	0.304044	0.987241	48920	81
	CD8+ T cell	HALLMARK_PI3K_AKT_MTOR_SIGNALING	0.59163	0.762282	0.291036	0.947364	55908	83
	CD8+ T cell	HALLMARK_PROTEIN_SECRETION	0.693348	0.832017	0.271686	0.888988	65788	87
	CD8+ T cell	HALLMARK_REACTIVE_OXYGEN_SPECIES_PATHWAY	0.0621979	0.257651	0.462112	1.37803	5558	42
	CD8+ T cell	HALLMARK_SPERMATOGENESIS	0.921289	0.995931	0.219102	0.682079	84495	57
	CD8+ T cell	HALLMARK_TGF_BETA_SIGNALING	0.565789	0.754386	0.319037	0.951379	50567	42
	CD8+ T cell	HALLMARK_TNFA_SIGNALING_VIA_NFKB	0.0345572	0.236964	-0.27041	-1.30936	79	142
	CD8+ T cell	HALLMARK_UNFOLDED_PROTEIN_RESPONSE	0.486125	0.728513	0.302854	1.00588	46579	101
	CD8+ T cell	HALLMARK_UV_RESPONSE_DN	0.145183	0.371269	0.370711	1.21902	13813	91
	CD8+ T cell	HALLMARK_UV_RESPONSE_UP	0.345915	0.713004	0.321973	1.07775	33321	110
	CD8+ T cell	HALLMARK_WNT_BETA_CATENIN_SIGNALING	0.737274	0.858389	0.29056	0.825074	64147	31
	CD8+ T cell	HALLMARK_XENOBIOTIC_METABOLISM	0.129242	0.371269	0.362868	1.21831	12475	114
	CD4+ T cell	HALLMARK_ADIPOGENESIS	0.999313	1	0.157899	0.543804	93107	151
	CD4+ T cell	HALLMARK_ALLOGRAFT_REJECTION	0.607827	1	-0.215967	-0.944184	4503	141
	CD4+ T cell	HALLMARK_ANDROGEN_RESPONSE	0.507608	1	-0.242597	-0.96357	6471	75
	CD4+ T cell	HALLMARK_APICAL_JUNCTION	0.593871	1	0.282727	0.939776	53489	105
	CD4+ T cell	HALLMARK_APICAL_SURFACE	0.0832103	0.443789	0.513032	1.38588	6483	26
	CD4+ T cell	HALLMARK_APOPTOSIS	0.00300509	0.0414813	-0.376271	-1.6117	25	122
	CD4+ T cell	HALLMARK_BILE_ACID_METABOLISM	0.655437	1	0.284431	0.892056	56301	65
	CD4+ T cell	HALLMARK_CHOLESTEROL_HOMEOSTASIS	0.204433	0.654187	-0.306174	-1.16403	3153	57
	CD4+ T cell	HALLMARK_COAGULATION	0.83432	1	-0.208195	-0.788245	12966	56
	CD4+ T cell	HALLMARK_COMPLEMENT	0.137704	0.550818	-0.267869	-1.16989	1026	140
	CD4+ T cell	HALLMARK_DNA_REPAIR	1	1	0.128824	0.439678	92344	136
	CD4+ T cell	HALLMARK_E2F_TARGETS	0.999828	1	0.150183	0.516942	93103	150
	CD4+ T cell	HALLMARK_EPITHELIAL_MESENCHYMAL_TRANSITION	0.124824	0.544686	-0.319842	-1.2546	1683	69
	CD4+ T cell	HALLMARK_ESTROGEN_RESPONSE_EARLY	0.339937	0.858789	-0.250407	-1.05171	3362	106
	CD4+ T cell	HALLMARK_ESTROGEN_RESPONSE_LATE	0.0375664	0.238729	-0.338332	-1.39452	409	94
	CD4+ T cell	HALLMARK_FATTY_ACID_METABOLISM	0.79753	1	0.24547	0.825978	72642	118
	CD4+ T cell	HALLMARK_G2M_CHECKPOINT	0.990483	1	-0.161088	-0.705124	7180	143
	CD4+ T cell	HALLMARK_GLYCOLYSIS	0.985285	1	-0.163157	-0.700262	8369	124
	CD4+ T cell	HALLMARK_HEDGEHOG_SIGNALING	0.515092	1	0.403243	0.972975	37816	15
	CD4+ T cell	HALLMARK_HEME_METABOLISM	0.852228	1	0.233106	0.795594	78698	136
	CD4+ T cell	HALLMARK_HYPOXIA	0.0397881	0.238729	-0.312045	-1.33928	337	124
	CD4+ T cell	HALLMARK_IL2_STAT5_SIGNALING	0.674825	1	-0.209763	-0.922858	4714	148
	CD4+ T cell	HALLMARK_IL6_JAK_STAT3_SIGNALING	0.464571	1	0.334546	1.00677	38682	49
	CD4+ T cell	HALLMARK_INFLAMMATORY_RESPONSE	0.00707571	0.0566057	-0.371489	-1.56026	69	106
	CD4+ T cell	HALLMARK_INTERFERON_ALPHA_RESPONSE	1.13e-05	0.000542502	0.595863	1.93962	0	87
	CD4+ T cell	HALLMARK_INTERFERON_GAMMA_RESPONSE	0.00432097	0.0414813	0.431746	1.49532	404	161
	CD4+ T cell	HALLMARK_KRAS_SIGNALING_DN	0.299499	0.824296	0.360252	1.11755	25501	60
	CD4+ T cell	HALLMARK_KRAS_SIGNALING_UP	0.00384615	0.0414813	-0.394684	-1.64456	38	102
	CD4+ T cell	HALLMARK_MITOTIC_SPINDLE	0.999229	1	0.159256	0.549729	93364	155
	CD4+ T cell	HALLMARK_MTORC1_SIGNALING	0.804484	1	-0.195797	-0.879465	4484	176
	CD4+ T cell	HALLMARK_MYC_TARGETS_V1	0.997067	1	-0.152988	-0.692398	5099	186
	CD4+ T cell	HALLMARK_MYC_TARGETS_V2	0.999308	1	0.141765	0.430335	83710	52
	CD4+ T cell	HALLMARK_MYOGENESIS	0.585224	1	0.289282	0.941653	51779	87
	CD4+ T cell	HALLMARK_NOTCH_SIGNALING	0.309111	0.824296	0.458685	1.13773	23008	17
	CD4+ T cell	HALLMARK_OXIDATIVE_PHOSPHORYLATION	0.999283	1	-0.144825	-0.649763	5575	175
	CD4+ T cell	HALLMARK_P53_PATHWAY	0.0968661	0.464957	-0.275679	-1.21127	679	147
	CD4+ T cell	HALLMARK_PEROXISOME	0.970953	1	0.196628	0.630011	84802	77
	CD4+ T cell	HALLMARK_PI3K_AKT_MTOR_SIGNALING	0.811446	1	-0.203923	-0.827984	9527	85
	CD4+ T cell	HALLMARK_PROTEIN_SECRETION	0.999989	1	0.121618	0.394727	88258	85
	CD4+ T cell	HALLMARK_REACTIVE_OXYGEN_SPECIES_PATHWAY	0.959304	1	0.210382	0.599242	77080	35
	CD4+ T cell	HALLMARK_SPERMATOGENESIS	0.17599	0.649808	-0.310579	-1.19306	2582	61
	CD4+ T cell	HALLMARK_TGF_BETA_SIGNALING	0.191582	0.654187	-0.333122	-1.19565	3463	42
	CD4+ T cell	HALLMARK_TNFA_SIGNALING_VIA_NFKB	0.000133476	0.00320342	-0.454564	-1.98095	0	139
	CD4+ T cell	HALLMARK_UNFOLDED_PROTEIN_RESPONSE	0.927608	1	0.214716	0.71092	83326	101
	CD4+ T cell	HALLMARK_UV_RESPONSE_DN	0.237523	0.71257	-0.27619	-1.12141	2788	85
	CD4+ T cell	HALLMARK_UV_RESPONSE_UP	0.573234	1	-0.224962	-0.944842	5670	106
	CD4+ T cell	HALLMARK_WNT_BETA_CATENIN_SIGNALING	0.447963	1	0.375192	1.02083	35023	27
	CD4+ T cell	HALLMARK_XENOBIOTIC_METABOLISM	0.975979	1	0.19279	0.643458	88208	109
	Erythroblast	HALLMARK_ADIPOGENESIS	0.953122	1	-0.207691	-0.711248	92835	158
	Erythroblast	HALLMARK_ALLOGRAFT_REJECTION	1.03039e-05	0.000247655	-0.523553	-1.78631	0	149
	Erythroblast	HALLMARK_ANDROGEN_RESPONSE	0.934606	1	0.176191	0.778687	7588	78
	Erythroblast	HALLMARK_APICAL_JUNCTION	0.257703	0.589036	-0.33927	-1.12899	24429	109
	Erythroblast	HALLMARK_APICAL_SURFACE	0.454216	0.751806	-0.380355	-1.01853	35838	24
	Erythroblast	HALLMARK_APOPTOSIS	0.0528482	0.181194	-0.387561	-1.3072	5072	127
	Erythroblast	HALLMARK_BILE_ACID_METABOLISM	0.330039	0.660078	-0.342669	-1.0941	30089	73
	Erythroblast	HALLMARK_CHOLESTEROL_HOMEOSTASIS	0.792156	1	-0.258332	-0.804908	70573	60
	Erythroblast	HALLMARK_COAGULATION	0.321935	0.660078	-0.351222	-1.10163	28864	63
	Erythroblast	HALLMARK_COMPLEMENT	0.213584	0.547437	-0.335793	-1.14458	20704	147
	Erythroblast	HALLMARK_DNA_REPAIR	1	1	0.113133	0.546581	3300	140
	Erythroblast	HALLMARK_E2F_TARGETS	0.000607533	0.00486027	0.436669	2.18707	0	192
	Erythroblast	HALLMARK_EPITHELIAL_MESENCHYMAL_TRANSITION	0.00787915	0.0378199	-0.472287	-1.52184	724	79
	Erythroblast	HALLMARK_ESTROGEN_RESPONSE_EARLY	0.38783	0.694559	-0.312793	-1.05313	37176	124
	Erythroblast	HALLMARK_ESTROGEN_RESPONSE_LATE	0.40516	0.694559	-0.309962	-1.04427	38853	125
	Erythroblast	HALLMARK_FATTY_ACID_METABOLISM	1	1	-0.121741	-0.409639	95820	123
	Erythroblast	HALLMARK_G2M_CHECKPOINT	0.000543183	0.00486027	0.311352	1.55404	0	184
	Erythroblast	HALLMARK_GLYCOLYSIS	0.598298	0.897447	-0.279718	-0.950758	57867	141
	Erythroblast	HALLMARK_HEDGEHOG_SIGNALING	0.869907	1	-0.282242	-0.685632	64313	15
	Erythroblast	HALLMARK_HEME_METABOLISM	0.00112549	0.00751959	0.288789	1.44411	1	187
	Erythroblast	HALLMARK_HYPOXIA	0.0426306	0.157405	-0.388635	-1.31807	4114	137
	Erythroblast	HALLMARK_IL2_STAT5_SIGNALING	0.00246599	0.0131519	-0.433894	-1.4845	239	155
	Erythroblast	HALLMARK_IL6_JAK_STAT3_SIGNALING	0.0293973	0.117589	-0.458913	-1.43623	2629	62
	Erythroblast	HALLMARK_INFLAMMATORY_RESPONSE	5.22712e-05	0.000836339	-0.505048	-1.69676	4	121
	Erythroblast	HALLMARK_INTERFERON_ALPHA_RESPONSE	0.9773	1	-0.192646	-0.626343	90670	86
	Erythroblast	HALLMARK_INTERFERON_GAMMA_RESPONSE	0.0185985	0.0811569	-0.393608	-1.35429	1817	170
	Erythroblast	HALLMARK_KRAS_SIGNALING_DN	0.625476	0.909783	-0.29007	-0.916707	56487	67
	Erythroblast	HALLMARK_KRAS_SIGNALING_UP	0.00125326	0.00751959	-0.473241	-1.57749	118	111
	Erythroblast	HALLMARK_MITOTIC_SPINDLE	0.0611451	0.195664	0.236379	1.18037	109	185
	Erythroblast	HALLMARK_MTORC1_SIGNALING	0.273752	0.597277	0.211979	1.05817	509	183
	Erythroblast	HALLMARK_MYC_TARGETS_V1	0.991653	1	-0.184106	-0.637051	97414	188
	Erythroblast	HALLMARK_MYC_TARGETS_V2	0.95327	1	-0.208996	-0.643564	84066	55
	Erythroblast	HALLMARK_MYOGENESIS	0.000255662	0.00306794	-0.513868	-1.69168	23	97
	Erythroblast	HALLMARK_NOTCH_SIGNALING	0.139817	0.394778	-0.485343	-1.29967	11031	24
	Erythroblast	HALLMARK_OXIDATIVE_PHOSPHORYLATION	0.999296	1	-0.163313	-0.563151	97897	176
	Erythroblast	HALLMARK_P53_PATHWAY	0.492325	0.78772	-0.293295	-1.00159	47819	151
	Erythroblast	HALLMARK_PEROXISOME	0.989803	1	-0.180396	-0.585096	91632	84
	Erythroblast	HALLMARK_PI3K_AKT_MTOR_SIGNALING	0.896591	1	-0.226611	-0.736773	83182	86
	Erythroblast	HALLMARK_PROTEIN_SECRETION	1	1	0.102981	0.464211	7049	87
	Erythroblast	HALLMARK_REACTIVE_OXYGEN_SPECIES_PATHWAY	0.545285	0.844312	-0.319558	-0.959313	47068	46
	Erythroblast	HALLMARK_SPERMATOGENESIS	0.242041	0.580899	0.250557	1.10236	2029	76
	Erythroblast	HALLMARK_TGF_BETA_SIGNALING	0.216694	0.547437	-0.396585	-1.19055	18704	46
	Erythroblast	HALLMARK_TNFA_SIGNALING_VIA_NFKB	1.0319e-05	0.000247655	-0.522609	-1.78057	0	146
	Erythroblast	HALLMARK_UNFOLDED_PROTEIN_RESPONSE	0.997254	1	0.144815	0.667453	5809	101
	Erythroblast	HALLMARK_UV_RESPONSE_DN	0.391187	0.694559	-0.321324	-1.0534	36591	93
	Erythroblast	HALLMARK_UV_RESPONSE_UP	0.999728	1	-0.149199	-0.500862	95559	120
	Erythroblast	HALLMARK_WNT_BETA_CATENIN_SIGNALING	0.104309	0.312926	-0.486024	-1.33913	8407	28
	Erythroblast	HALLMARK_XENOBIOTIC_METABOLISM	0.39509	0.694559	-0.31084	-1.04896	37945	128
	ES, enrichment score; NES, normalized enrichment score; nMoreExtreme, number of more significant random gene pathways; PNH, paroxysmal nocturnal hemoglobinuria;
	Pval, P value; Padj, adjusted P value.

## Sheet: Table S8
	Supplementary Table 8. Error-corrected DNA sequencing detection of somatic mutations in PNH patients.
	Patient ID	Sample type	Variant	HGVSp (coding DNA)	HGVSc (Protein)	VAF (%)
	PNH 3	Granulocyte	DNMT3A	p.Ser714Cys	c.2141C>G	0.52
		Granulocyte	PIGA	p.Lys66ArgfsTer3	c.197del	4.29
		Granulocyte	PIGA		c.715+1G>A	3.01
		Granulocyte	PIGA	p.Val295LeufsTer5	c.883del	1
	PNH 4	PBMC	DNMT3A	p.Arg635Gln	c.1904G>A	1.2
		PBMC	PIGA	p.Gly48Ala	c.143G>C	5.74
		PBMC	PIGA	p.Arg268GlufsTer23	c.801del	2.84
		PBMC	PIGA	p.Glu357Ter	c.1069G>T	2.1
		PBMC	PIGA	p.Leu430Ter	c.1289T>A	0.79
	PNH 5	Granulocyte	DNMT3A	p.Arg676Trp	c.2026C>T	5.57
		Granulocyte	DNMT3A	p.Trp698Ter	c.2093G>A	1.61
		Granulocyte	JAK2	p.Asp812Ala	c.2435A>C	4.79
		Granulocyte	PIGA	p.Gly48Ser	c.142G>A	5.19
		Granulocyte	PIGA	p.Asn435ThrfsTer8	c.1304del	3.82
		Granulocyte	PIGA	p.Ser39Tyr	c.116C>A	1.24
		Granulocyte	TET2	p.His800Tyr	c.2398C>T	1.78
	PNH 6	Granulocyte	DNMT3A	p.Ile705Thr	c.2114T>C	2.15
		Granulocyte	PIGA	p.Gly48Ala	c.143G>C	3.91
		Granulocyte	PIGA	p.Leu175Pro	c.524T>C	3.73
		Granulocyte	PIGA	p.Cys36Phe	c.107G>T	2.39
		Granulocyte	PIGA		c.1188+1G>A	1.67
		Granulocyte	PIGA	p.Arg81ValfsTer14	c.241del	1.67
		Granulocyte	PIGA	p.Ala429ValfsTer22	c.1286_1290del	0.6
		Granulocyte	TP53	p.Gly245Ser	c.733G>A	4.02
	PNH 7	Granulocyte	PIGA	p.Gly265Arg	c.793G>A	37.94
		Granulocyte	PIGA	p.Cys36Tyr	c.107G>A	3.4
		Granulocyte	PIGA	p.His136Asp	c.406C>G	2.2
		Granulocyte	PIGA		c.715+1G>A	0.89
		Granulocyte	PIGA	p.Val328Phe	c.982G>T	0.32
	PNH 8	Granulocyte	PIGA	p.Arg412AsnfsTer13	c.1232_1233dup	8.05
		Granulocyte	PIGA		c.848+2T>A	2.97
		Granulocyte	PIGA		c.849-2A>G	1.25
		Granulocyte	PIGA		c.1188+1G>A	0.91
		Granulocyte	PIGA	p.Cys251Ter	c.753T>A	0.68
		Granulocyte	PIGA	p.Gly265Arg	c.793G>A	0.53
		Granulocyte	PIGA	p.Gly239Arg	c.715G>A	0.52
	PNH 9	Granulocyte	PIGA	p.Trp387Ter	c.1160G>A	13.46
		Granulocyte	PIGA	p.Met37TyrfsTer23	c.109_112del	5.23
		Granulocyte	PIGA	p.Leu56Arg	c.167T>G	4.51
		Granulocyte	PIGA	p.Glu120Ter	c.358G>T	4.01
		Granulocyte	PIGA	p.Ser185Phe	c.554C>T	3.51
		Granulocyte	PIGA		c.849-2A>G	3.37
		Granulocyte	PIGA	p.Leu347TyrfsTer6	c.1040del	2.23
		Granulocyte	PIGA	p.Leu416HisfsTer36	c.1247_1248del	1.4
		Granulocyte	PIGA	p.Phe438_Leu439del	c.1312_1317del	1.26
		Granulocyte	PIGA	p.Val328LeufsTer2	c.982del	1.09
	PNH 10	Granulocyte	DNMT3A	p.Arg326His	c.977G>A	17.26
		Granulocyte	DNMT3A	p.Glu477Lys	c.1429G>A	0.64
		Granulocyte	DNMT3A	p.Ile634Phe	c.1900A>T	0.54
		Granulocyte	PIGA	p.Gln100Ter	c.298C>T	23.57
		Granulocyte	PIGA	p.Ser132Phe	c.395C>T	10.45
		Granulocyte	PIGA	p.Arg114SerfsTer11	c.342del	3.56
		Granulocyte	PIGA	p.Arg332Ter	c.994A>T	3.1
		Granulocyte	PIGA	p.Phe157LeufsTer15	c.471del	0.61
		Granulocyte	PIGA	p.Phe428LeufsTer15	c.1284del	0.38
		Granulocyte	PIGA	p.Val96SerfsTer29	c.285del	0.19
		Granulocyte	PIGA	p.Ser188Arg	c.562A>C	0.18
		Granulocyte	SF3B1	p.Gly742Asp	c.2225G>A	0.58
		Granulocyte	TET2	p.Gln685Ter	c.2053C>T	0.71
	HGVSc, Human Genome Variation Society (HGVS) coding sequence; HGVSp, HGVS protein sequence;
	PNH, paroxysmal nocturnal hemoglobinuria; PBMC, peripheral blood mononuclear cell; VAF, variant allele frequency.

## Sheet: Table S9
	Supplementary Table 9. Longitudinal analysis of somatic mutations in PNH patient.
	Patient ID	Sample type	Time point (months after diagnosis)	Variant	HGVSp	HGVSc	VAF
	PNH 3	Granulocyte	Baseline	PIGA		c.715+1G>A	7.24
				PIGA	p.Lys66ArgfsTer3	c.197del	4.67
				PIGA	p.Val295LeufsTer5	c.883del	3.31
				PIGA	p.Gly265Arg	c.793G>A	3.12
				PIGA	p.Leu326TyrfsTer4	c.977del	2.01
				PIGA		c.981+1G>A	1.37
				PIGA	p.Gly425AlafsTer18	c.1272del	1.32
				PIGA	p.His126Arg	c.377A>G	0.51
		Granulocyte	6	PIGA	p.Gly265Arg	c.793G>A	7.27
				PIGA	p.Lys66ArgfsTer3	c.197del	6.22
				PIGA		c.715+1G>A	4.06
				PIGA	p.Val295LeufsTer5	c.883del	2.66
				PIGA	p.Gly425AlafsTer18	c.1272del	0.69
				PIGA		c.981+1G>A	0.64
				PIGA	p.Leu326TyrfsTer4	c.977del	0.47
		Granulocyte	60	DNMT3A	p.Ser714Cys	c.2141C>G	0.52
				PIGA	p.Lys66ArgfsTer3	c.197del	4.29
				PIGA		c.715+1G>A	3.01
				PIGA	p.Val295LeufsTer5	c.883del	1
	PNH 5	Granulocyte	90	DNMT3A	p.Trp698Ter	c.2093G>A	1.35
				JAK2	p.Asp812Ala	c.2435A>C	15.41
				PIGA	p.Gly48Ser	c.142G>A	18.93
				PIGA	p.Asn435ThrfsTer8	c.1304del	3.06
		Granulocyte	174	DNMT3A	p.Arg676Trp	c.2026C>T	5.57
				DNMT3A	p.Trp698Ter	c.2093G>A	1.61
				JAK2	p.Asp812Ala	c.2435A>C	4.79
				PIGA	p.Gly48Ser	c.142G>A	5.19
				PIGA	p.Asn435ThrfsTer8	c.1304del	3.82
				PIGA	p.Ser39Tyr	c.116C>A	1.24
				TET2	p.His800Tyr	c.2398C>T	1.78
	PNH 7	Granulocyte	Baseline	ASXL1	p.Asp799GlufsTer20	c.2395_2396dup	0.43
				PIGA	p.Gly265Arg	c.793G>A	22.24
				PIGA	p.Cys36Tyr	c.107G>A	4.6
				PIGA	p.His136Asp	c.406C>G	3.94
				PIGA	p.Val328Phe	c.982G>T	0.94
				PIGA		c.715+1G>A	0.58
		Granulocyte	6	ASXL1	p.Asp799GlufsTer20	c.2395_2396dup	1.58
				PIGA	p.Gly265Arg	c.793G>A	21.77
				PIGA	p.Cys36Tyr	c.107G>A	3.76
				PIGA	p.His136Asp	c.406C>G	3.43
				PIGA	p.Val328Phe	c.982G>T	0.64
				PIGA		c.715+1G>A	0.58
		Granulocyte	27	ASXL1	p.Asp799GlufsTer20	c.2395_2396dup	0.17
				PIGA	p.Gly265Arg	c.793G>A	31.68
				PIGA	p.Cys36Tyr	c.107G>A	3.22
				PIGA	p.His136Asp	c.406C>G	2.99
				PIGA		c.715+1G>A	1.17
				PIGA	p.Val328Phe	c.982G>T	0.26
		Granulocyte	54	PIGA	p.Gly265Arg	c.793G>A	37.94
				PIGA	p.Cys36Tyr	c.107G>A	3.4
				PIGA	p.His136Asp	c.406C>G	2.2
				PIGA		c.715+1G>A	0.89
				PIGA	p.Val328Phe	c.982G>T	0.32
		Granulocyte	66	PIGA	p.Gly265Arg	c.793G>A	43.29
				PIGA	p.Cys36Tyr	c.107G>A	3.35
				PIGA	p.His136Asp	c.406C>G	2.15
				PIGA		c.715+1G>A	0.89
				PIGA	p.Val328Phe	c.982G>T	0.39
	PNH 10	Granulocyte	Baseline	BCOR	p.Lys1640Ter	c.4918A>T	0.28
				DNMT3A	p.Arg326His	c.977G>A	7.56
				DNMT3A	p.Ile634Phe	c.1900A>T	0.26
				PIGA		c.1188+2del	7.71
				PIGA	p.Ser132Phe	c.395C>T	5.15
				PIGA	p.Phe428LeufsTer15	c.1284del	4.41
				PIGA	p.Ser188Arg	c.562A>C	3.82
				PIGA	p.Gln100Ter	c.298C>T	2.59
				PIGA	p.Gln58ValfsTer4	c.172_173del	1.04
				PIGA	p.Val96SerfsTer29	c.285del	0.87
				PIGA	p.Arg77Ter	c.229C>T	0.78
				PIGA	p.Arg332Ter	c.994A>T	0.57
				PIGA		c.981+1G>A	0.54
				PIGA	p.Arg114SerfsTer11	c.342del	0.39
				PIGA	p.Phe157LeufsTer15	c.471del	0.38
		Granulocyte	120	DNMT3A	p.Arg326His	c.977G>A	17.26
				DNMT3A	p.Glu477Lys	c.1429G>A	0.64
				DNMT3A	p.Ile634Phe	c.1900A>T	0.54
				PIGA	p.Gln100Ter	c.298C>T	23.57
				PIGA	p.Ser132Phe	c.395C>T	10.45
				PIGA	p.Arg114SerfsTer11	c.342del	3.56
				PIGA	p.Arg332Ter	c.994A>T	3.1
				PIGA	p.Phe157LeufsTer15	c.471del	0.61
				PIGA	p.Phe428LeufsTer15	c.1284del	0.38
				PIGA	p.Val96SerfsTer29	c.285del	0.19
				PIGA	p.Ser188Arg	c.562A>C	0.18
				SF3B1	p.Gly742Asp	c.2225G>A	0.58
				TET2	p.Gln685Ter	c.2053C>T	0.71
	HGVSc, Human Genome Variation Society (HGVS) coding sequence; HGVSp, HGVS protein sequence; PNH, paroxysmal nocturnal
	hemoglobinuria; VAF, variant allele frequency.
